# Supplementary material for: Variations in the oral microbiome and metabolome of methamphetamine users
Source: mSystems. 2023 Dec 19;9(1):e00991-23. doi: 10.1128/msystems.00991-23 (PMC10804968; doi:10.1128/msystems.00991-23)
Supplement: Supplemental tables — Tables S1 to S7. [file msystems.00991-23-s0003.xlsx]

## Sheet: S1
Supplementary table 1 Clinical phenotype information of all enrolled individuals
Group	Sample	Gender	Age (year)	Height (m)	Weight (kg)	BMI (kg/m2)	Type of drug	Intake method	Duration of use (year)	Duration of detoxification (month)	Frequency (day/time）	Amount (g/time）	Smoking habit (Y or N)	Alcohol drinking (Y or N)	Antibiotic use (Y or N)	Basic disease (Y or N)	Oral condition	Dietary habit	Location
C	CTL01	F	28	1.63	51	19	0	0	0	0	0	0	Y	N	N	N	Normal	Mixed diet	Qingdao
C	CTL02	F	28	1.6	64	25	0	0	0	0	0	0	N	Y	N	N	Normal	Mixed diet	Zibo
C	CTL03	M	29	1.78	80	25	0	0	0	0	0	0	N	Y	N	N	Normal	Mixed diet	Qingdao
C	CTL04	M	30	1.75	70	22	0	0	0	0	0	0	N	Y	N	N	Normal	Mixed diet	Qingdao
C	CTL05	F	30	1.62	55	20	0	0	0	0	0	0	Y	N	N	N	Normal	Mixed diet	Zibo
C	CTL06	F	31	1.55	44	18	0	0	0	0	0	0	N	Y	N	N	Normal	Mixed diet	Zibo
C	CTL07	M	32	1.65	69	25	0	0	0	0	0	0	Y	N	N	N	Normal	Mixed diet	Zibo
C	CTL08	M	33	1.78	60	18	0	0	0	0	0	0	Y	N	N	N	Normal	Mixed diet	Qingdao
C	CTL09	M	33	1.8	66	20	0	0	0	0	0	0	Y	N	N	N	Normal	Mixed diet	Qingdao
C	CTL10	F	33	1.63	67	25	0	0	0	0	0	0	N	N	Y	N	Normal	Mixed diet	Qingdao
C	CTL11	M	33	1.8	105	32	0	0	0	0	0	0	Y	N	N	N	Normal	Mixed diet	Qingdao
C	CTL12	F	33	1.63	67	25	0	0	0	0	0	0	N	Y	N	N	Normal	Mixed diet	Zibo
C	CTL13	F	34	1.69	62	21	0	0	0	0	0	0	Y	N	N	N	Normal	Mixed diet	Qingdao
C	CTL14	F	34	1.67	70	25	0	0	0	0	0	0	N	N	N	N	Normal	Mixed diet	Qingdao
C	CTL15	F	35	1.63	65	24	0	0	0	0	0	0	Y	Y	N	N	Normal	Mixed diet	Qingdao
C	CTL16	M	36	1.78	75	23	0	0	0	0	0	0	Y	N	N	N	Normal	Mixed diet	Qingdao
C	CTL17	F	37	1.65	70	25	0	0	0	0	0	0	N	N	N	N	Normal	Mixed diet	Qingdao
C	CTL18	F	38	1.6	50	19	0	0	0	0	0	0	N	N	N	N	Normal	Mixed diet	Zibo
C	CTL19	F	38	1.64	52	19	0	0	0	0	0	0	Y	N	N	N	Normal	Mixed diet	Zibo
C	CTL20	F	38	1.66	55	19	0	0	0	0	0	0	Y	N	N	N	Normal	Mixed diet	Zibo
C	CTL21	F	39	1.55	65	27	0	0	0	0	0	0	Y	N	N	N	Normal	Mixed diet	Qingdao
C	CTL22	M	39	1.78	63	19	0	0	0	0	0	0	N	N	N	N	Normal	Mixed diet	Qingdao
C	CTL23	F	39	1.6	59	23	0	0	0	0	0	0	Y	N	N	N	Normal	Mixed diet	Qingdao
C	CTL24	M	40	1.75	70	22	0	0	0	0	0	0	Y	Y	N	N	Normal	Mixed diet	Zibo
C	CTL25	M	41	1.8	82	25	0	0	0	0	0	0	N	Y	N	N	Normal	Mixed diet	Qingdao
C	CTL26	M	31	1.78	100	31	0	0	0	0	0	0	N	N	N	N	Normal	Mixed diet	Jinan
C	CTL27	M	25	1.8	76	23	0	0	0	0	0	0	Y	N	N	N	Normal	Mixed diet	Jinan
C	CTL28	M	26	1.77	82	26	0	0	0	0	0	0	Y	N	N	N	Normal	Mixed diet	Jinan
C	CTL29	M	26	1.75	65	21	0	0	0	0	0	0	Y	N	N	N	Normal	Mixed diet	Jinan
C	CTL30	M	30	1.8	100	30	0	0	0	0	0	0	N	N	N	N	Normal	Mixed diet	Jinan
C	CTL31	M	32	1.72	65	21	0	0	0	0	0	0	Y	N	N	N	Normal	Mixed diet	Jinan
C	CTL32	M	32	1.7	75	25	0	0	0	0	0	0	Y	Y	N	N	Normal	Mixed diet	Jinan
C	CTL33	M	32	1.78	85	26	0	0	0	0	0	0	Y	N	N	N	Normal	Mixed diet	Jinan
C	CTL34	M	33	1.83	75	22	0	0	0	0	0	0	N	N	N	N	Normal	Mixed diet	Jinan
C	CTL35	M	33	1.7	87	30	0	0	0	0	0	0	Y	N	N	N	Normal	Mixed diet	Jinan
C	CTL36	M	34	1.7	65	22	0	0	0	0	0	0	Y	Y	N	N	Normal	Mixed diet	Zibo
C	CTL37	M	34	1.75	75	24	0	0	0	0	0	0	Y	Y	N	N	Normal	Mixed diet	Jinan
C	CTL38	M	35	1.77	74	23	0	0	0	0	0	0	Y	N	N	N	Normal	Mixed diet	Jinan
C	CTL39	M	36	1.7	62	21	0	0	0	0	0	0	Y	N	N	N	Normal	Mixed diet	Zibo
C	CTL40	M	36	1.73	90	30	0	0	0	0	0	0	Y	N	N	N	Normal	Mixed diet	Zibo
C	CTL41	M	36	1.7	90	31	0	0	0	0	0	0	Y	Y	N	N	Normal	Mixed diet	Jinan
C	CTL42	M	37	1.7	74	25	0	0	0	0	0	0	Y	N	N	N	Normal	Mixed diet	Zibo
C	CTL43	M	37	1.73	85	28	0	0	0	0	0	0	Y	N	N	N	Normal	Mixed diet	Zibo
C	CTL44	M	37	1.7	100	34	0	0	0	0	0	0	N	N	N	N	Normal	Mixed diet	Jinan
C	CTL45	M	38	1.8	65	20	0	0	0	0	0	0	Y	N	N	N	Normal	Mixed diet	Zibo
C	CTL46	M	38	1.78	76	23	0	0	0	0	0	0	N	Y	N	N	Normal	Mixed diet	Zibo
C	CTL47	M	38	1.7	64	22	0	0	0	0	0	0	Y	Y	N	N	Normal	Mixed diet	Zibo
C	CTL48	M	40	1.7	75	25	0	0	0	0	0	0	N	N	N	N	Normal	Mixed diet	Zibo
C	CTL49	M	41	1.81	91	27	0	0	0	0	0	0	Y	Y	N	N	Normal	Mixed diet	Jinan
C	CTL50	M	42	1.71	65	22	0	0	0	0	0	0	N	Y	N	N	Normal	Mixed diet	Zibo
C	CTL51	M	42	1.7	75	25	0	0	0	0	0	0	Y	N	N	N	Normal	Mixed diet	Zibo
C	CTL52	M	42	1.74	68	22	0	0	0	0	0	0	N	N	N	N	Normal	Mixed diet	Zibo
C	CTL53	M	43	1.8	76	23	0	0	0	0	0	0	Y	Y	N	N	Normal	Mixed diet	Zibo
C	CTL54	M	43	1.73	72	24	0	0	0	0	0	0	Y	N	N	N	Normal	Mixed diet	Zibo
C	CTL55	M	31	1.7	90	31	0	0	0	0	0	0	Y	Y	N	N	Normal	Mixed diet	Zibo
C	CTL56	M	31	1.69	65	22	0	0	0	0	0	0	Y	Y	N	N	Normal	Mixed diet	Jinan
C	CTL57	M	36	1.78	85	26	0	0	0	0	0	0	Y	N	N	N	Normal	Mixed diet	Zibo
C	CTL58	M	36	1.75	90	29	0	0	0	0	0	0	Y	N	N	N	Normal	Mixed diet	Zibo
C	CTL59	M	37	1.64	65	24	0	0	0	0	0	0	Y	N	N	N	Normal	Mixed diet	Zibo
C	CTL60	M	37	1.8	82	25	0	0	0	0	0	0	Y	N	Y	N	Normal	Mixed diet	Zibo
C	CTL61	M	41	1.7	66	22	0	0	0	0	0	0	Y	N	N	N	Normal	Mixed diet	Zibo
C	CTL62	M	42	1.7	62	21	0	0	0	0	0	0	Y	N	N	N	Normal	Mixed diet	Zibo
C	CTL63	M	42	1.71	57	19	0	0	0	0	0	0	Y	N	N	N	Normal	Mixed diet	Zibo
C	CTL64	M	48	1.71	60	20	0	0	0	0	0	0	Y	Y	N	N	Normal	Mixed diet	Zibo
C	CTL65	M	25	1.8	85	26	0	0	0	0	0	0	Y	N	N	N	Normal	Mixed diet	Zibo
C	CTL66	M	27	1.75	80	26	0	0	0	0	0	0	Y	N	N	N	Normal	Mixed diet	Zibo
C	CTL67	M	34	1.68	60	21	0	0	0	0	0	0	N	Y	N	N	Normal	Mixed diet	Zibo
C	CTL68	M	34	1.7	66	22	0	0	0	0	0	0	Y	N	N	N	Normal	Mixed diet	Zibo
C	CTL69	M	34	1.73	73	24	0	0	0	0	0	0	Y	N	N	N	Normal	Mixed diet	Jinan
C	CTL70	M	35	1.78	73	23	0	0	0	0	0	0	Y	Y	N	N	Normal	Mixed diet	Zibo
C	CTL71	M	35	1.73	75	25	0	0	0	0	0	0	Y	Y	N	N	Normal	Mixed diet	Zibo
C	CTL72	M	36	1.75	75	24	0	0	0	0	0	0	Y	Y	N	N	Normal	Mixed diet	Jinan
C	CTL73	M	37	1.75	85	27	0	0	0	0	0	0	N	Y	N	N	Normal	Mixed diet	Zibo
C	CTL74	M	38	1.7	70	24	0	0	0	0	0	0	Y	N	N	N	Normal	Mixed diet	Zibo
C	CTL75	M	38	1.7	70	24	0	0	0	0	0	0	N	N	N	N	Normal	Mixed diet	Jinan
C	CTL76	M	41	1.73	90	30	0	0	0	0	0	0	Y	N	N	N	Normal	Mixed diet	Zibo
C	CTL77	M	42	1.75	80	26	0	0	0	0	0	0	Y	Y	N	N	Normal	Mixed diet	Zibo
C	CTL78	M	42	1.78	85	26	0	0	0	0	0	0	Y	N	N	N	Normal	Mixed diet	Zibo
C	CTL79	M	44	1.72	65	21	0	0	0	0	0	0	Y	Y	N	N	Normal	Mixed diet	Zibo
C	CTL80	M	28	1.74	81	26	0	0	0	0	0	0	Y	Y	N	N	Normal	Mixed diet	Zibo
C	CTL81	M	33	1.76	63	20	0	0	0	0	0	0	N	N	N	N	Normal	Mixed diet	Zibo
C	CTL82	M	36	1.78	92	29	0	0	0	0	0	0	N	Y	N	N	Normal	Mixed diet	Zibo
C	CTL83	M	38	1.71	78	26	0	0	0	0	0	0	Y	N	N	N	Normal	Mixed diet	Zibo
C	CTL84	M	38	1.69	70	24	0	0	0	0	0	0	Y	Y	N	N	Normal	Mixed diet	Jinan
C	CTL85	M	39	1.72	75	25	0	0	0	0	0	0	Y	N	N	N	Normal	Mixed diet	Zibo
C	CTL86	M	40	1.65	50	18	0	0	0	0	0	0	Y	Y	Y	N	Normal	Mixed diet	Zibo
C	CTL87	M	40	1.7	72	24	0	0	0	0	0	0	Y	N	N	N	Normal	Mixed diet	Zibo
C	CTL88	M	40	1.78	64	20	0	0	0	0	0	0	Y	N	Y	N	Normal	Mixed diet	Jinan
C	CTL89	M	41	1.75	55	17	0	0	0	0	0	0	Y	N	N	N	Normal	Mixed diet	Zibo
C	CTL90	M	41	1.7	60	20	0	0	0	0	0	0	N	Y	N	N	Normal	Mixed diet	Zibo
C	CTL91	M	42	1.76	68	21	0	0	0	0	0	0	Y	N	N	N	Normal	Mixed diet	Zibo
C	CTL92	M	39	1.78	88	27	0	0	0	0	0	0	N	N	N	N	Normal	Mixed diet	Zibo
C	CTL93	M	48	1.68	75	26	0	0	0	0	0	0	Y	N	N	N	Normal	Mixed diet	Zibo
C	CTL94	M	48	1.55	72	29	0	0	0	0	0	0	Y	N	N	N	Normal	Mixed diet	Zibo
C	CTL95	M	32	1.58	60	24	0	0	0	0	0	0	Y	N	N	N	Normal	Mixed diet	Zibo
C	CTL96	M	32	1.69	60	21	0	0	0	0	0	0	N	Y	N	N	Normal	Mixed diet	Zibo
C	CTL97	M	34	1.68	69	24	0	0	0	0	0	0	Y	Y	Y	N	Normal	Mixed diet	Zibo
C	CTL98	M	35	1.72	64	21	0	0	0	0	0	0	Y	N	N	N	Normal	Mixed diet	Zibo
C	CTL99	M	36	1.72	75	25	0	0	0	0	0	0	Y	Y	N	N	Normal	Mixed diet	Jinan
C	CTL100	M	38	1.74	82	27	0	0	0	0	0	0	Y	N	N	N	Normal	Mixed diet	Jinan
C	CTL101	F	28	1.6	54	21	0	0	0	0	0	0	N	N	N	N	Normal	Mixed diet	Qingdao
C	CTL102	F	30	1.68	52	18	0	0	0	0	0	0	Y	N	N	N	Normal	Mixed diet	Qingdao
C	CTL103	F	36	1.58	60	24	0	0	0	0	0	0	Y	N	N	N	Normal	Mixed diet	Qingdao
C	CTL104	F	37	1.6	70	27	0	0	0	0	0	0	Y	N	N	N	Normal	Mixed diet	Qingdao
C	CTL105	M	35	1.82	135	40	0	0	0	0	0	0	N	Y	N	N	Normal	Mixed diet	Zibo
M	DrugA01	M	42	1.67	74	26	METH	smoking	2	6	1	0.2	Y	N	Y	N	Normal	Mixed diet	Zibo
M	DrugA02	M	33	1.71	85	29	METH	smoking	1	8	4	0.2	Y	N	N	N	Normal	Mixed diet	Zibo
M	DrugA03	M	26	1.71	70	23	METH	smoking	1	6	5	0.1	Y	Y	N	N	Normal	Mixed diet	Zibo
M	DrugA04	M	33	1.71	65	22	METH	smoking	2	9	3	0.2	Y	N	N	N	Normal	Mixed diet	Zibo
M	DrugA05	M	34	1.65	70	25	METH	smoking	1	6	4	0.3	Y	Y	N	N	Normal	Mixed diet	Zibo
M	DrugA06	M	30	1.68	68	24	METH	smoking	2	6	9	0.3	Y	Y	N	N	Normal	Mixed diet	Zibo
M	DrugA07	M	26	1.72	68	22	METH	smoking	2	12	2	0.1	Y	Y	N	N	Normal	Mixed diet	Zibo
M	DrugA08	M	27	1.78	75	23	METH	smoking	1	12	5	0.2	Y	N	N	N	Normal	Mixed diet	Zibo
M	DrugA09	M	25	1.77	85	27	METH	smoking	2	12	5	0.2	Y	N	N	N	Normal	Mixed diet	Zibo
M	DrugA10	M	39	1.73	75	25	METH	smoking	2	12	3	0.2	Y	Y	N	N	Normal	Mixed diet	Zibo
M	DrugA11	M	25	1.7	90	31	METH	smoking	2	8	1	0.2	Y	N	N	N	Normal	Mixed diet	Zibo
M	DrugA12	M	41	1.76	75	24	METH	smoking	2	8	1	0.2	Y	Y	N	N	Normal	Mixed diet	Zibo
M	DrugA13	M	30	1.8	110	33	METH	smoking	2	6	2	0.1	Y	N	N	N	Normal	Mixed diet	Zibo
M	DrugA14	M	34	1.75	80	26	METH	smoking	2	8	3	1	Y	N	N	N	Normal	Mixed diet	Qingdao
M	DrugA15	M	38	1.81	67	20	METH	smoking	2	6	1	0.5	Y	Y	N	N	Normal	Mixed diet	Qingdao
M	DrugA16	M	41	1.75	76	24	METH	smoking	2	6	1	0.5	Y	N	N	N	Normal	Mixed diet	Qingdao
M	DrugA17	M	37	1.68	75	26	METH	smoking	2	8	1	0.4	Y	Y	N	N	Normal	Mixed diet	Qingdao
M	DrugA18	M	31	1.76	80	25	METH	smoking	1	6	3	0.4	Y	N	N	N	Normal	Mixed diet	Qingdao
M	DrugA19	M	39	1.7	63	21	METH	smoking	2	6	3	0.3	Y	N	N	N	Normal	Mixed diet	Qingdao
M	DrugA20	M	36	1.88	8	24	METH	smoking	2	8	1	0.5	Y	Y	N	N	Normal	Mixed diet	Qingdao
M	DrugA21	M	39	1.67	72	25	METH	smoking	2	6	3	0.3	Y	N	N	N	Normal	Mixed diet	Qingdao
M	DrugA22	M	35	1.74	84	27	METH	smoking	2	8	7	0.5	Y	Y	N	N	Normal	Mixed diet	Qingdao
M	DrugA23	M	26	1.7	70	24	METH	smoking	2	8	1	0.3	Y	N	N	N	Normal	Mixed diet	Qingdao
M	DrugA24	M	44	1.8	70	21	METH	smoking	2	6	7	0.3	Y	N	N	N	Normal	Mixed diet	Qingdao
M	DrugA25	M	32	1.7	52	17	METH	smoking	2	9	3	0.1	Y	Y	N	N	Normal	Mixed diet	Qingdao
M	DrugA26	M	25	1.92	89	24	METH	smoking	2	6	3	0.6	Y	N	N	N	Normal	Mixed diet	Qingdao
M	DrugA27	F	47	1.68	80	28	METH	smoking	1	7	5	0.1	Y	Y	N	N	Normal	Mixed diet	Zibo
M	DrugA28	F	37	1.58	92	36	METH	smoking	2	8	3	0.2	Y	N	Y	N	Normal	Mixed diet	Zibo
M	DrugA29	F	32	1.62	65	24	METH	smoking	2	6	1	0.5	N	Y	N	N	Normal	Mixed diet	Zibo
M	DrugA30	F	48	1.59	55	21	METH	smoking	2	7	7	0.4	Y	N	N	N	Normal	Mixed diet	Zibo
M	DrugA31	F	37	1.65	69	25	METH	smoking	2	8	3	0.1	Y	N	N	N	Normal	Mixed diet	Zibo
M	DrugA32	F	33	1.6	54	21	METH	smoking	1	8	1	0.5	Y	Y	N	N	Normal	Mixed diet	Zibo
M	DrugA33	F	35	1.56	72	29	METH	smoking	2	6	1	0.3	Y	N	N	N	Normal	Mixed diet	Zibo
M	DrugA34	F	27	1.63	63	23	METH	smoking	1	7	3	0.1	Y	Y	N	N	Normal	Mixed diet	Zibo
M	DrugA35	F	32	1.67	53	19	METH	smoking	2	8	3	0.5	N	N	N	N	Normal	Mixed diet	Zibo
M	DrugA36	F	47	1.64	82	30	METH	smoking	2	8	3	0.3	N	N	N	N	Normal	Mixed diet	Zibo
M	DrugA37	F	30	1.59	54	21	METH	smoking	1	6	2	0.2	Y	N	N	N	Normal	Mixed diet	Zibo
M	DrugA38	F	25	1.59	58	22	METH	smoking	2	7	0.5	0.2	Y	N	N	N	Normal	Mixed diet	Zibo
M	DrugA40	F	38	1.64	73	27	METH	smoking	1	6	3	0.1	N	Y	N	N	Normal	Mixed diet	Zibo
M	DrugA41	F	36	1.61	54	20	METH	smoking	1	8	2	0.01	N	N	N	N	Normal	Mixed diet	Zibo
M	DrugA42	F	33	1.63	51	19	METH	smoking	1	9	2	0.4	Y	Y	N	N	Normal	Mixed diet	Zibo
M	DrugA43	F	30	1.72	117	39	METH	smoking	1	6	1	1	Y	N	N	N	Normal	Mixed diet	Zibo
M	DrugA44	M	31	1.78	74	23	METH	smoking	2	6	3	0.5	N	N	N	N	Normal	Mixed diet	Zibo
M	DrugA45	M	34	1.78	73	23	METH	smoking	2	6	2	0.5	Y	N	N	N	Normal	Mixed diet	Zibo
M	DrugA46	M	41	1.66	70	25	METH	smoking	1	6	7	0.2	Y	N	N	N	Normal	Mixed diet	Zibo
M	DrugA48	M	40	1.7	77	26	METH	smoking	2	6	1	0.2	Y	N	N	N	Normal	Mixed diet	Zibo
M	DrugA49	M	39	1.81	95	28	METH	smoking	2	12	7	0.4	N	N	N	N	Normal	Mixed diet	Zibo
M	DrugA50	M	32	1.7	70	24	METH	smoking	1	12	1	0.5	Y	N	N	N	Normal	Mixed diet	Zibo
M	DrugA51	M	25	1.7	70	24	METH	smoking	2	8	8	0.3	N	N	N	N	Normal	Mixed diet	Zibo
M	DrugA52	M	33	1.75	80	26	METH	smoking	2	9	1	0.5	Y	N	N	N	Normal	Mixed diet	Zibo
M	DrugA53	M	45	1.78	77	24	METH	smoking	1.5	6	2	0.1	N	Y	N	N	Normal	Mixed diet	Zibo
M	DrugA54	M	44	1.67	78	27	METH	smoking	2	6	7	0.1	Y	Y	N	N	Normal	Mixed diet	Zibo
M	DrugA55	M	30	1.74	68	22	METH	smoking	1	6	6	0.4	N	N	N	N	Normal	Mixed diet	Zibo
M	DrugA56	M	35	1.7	75	25	METH	smoking	2	6	1	0.5	N	N	N	N	Normal	Mixed diet	Zibo
M	DrugA58	M	40	1.68	70	24	METH	smoking	1	6	2	0.3	Y	Y	N	N	Normal	Mixed diet	Zibo
M	DrugA59	M	39	1.74	67	22	METH	smoking	2	8	7	1	Y	N	N	N	Normal	Mixed diet	Zibo
M	DrugA60	M	35	1.8	68	20	METH	smoking	2	6	1	0.5	Y	N	N	N	Normal	Mixed diet	Zibo
M	DrugA61	M	42	1.7	72	24	METH	smoking	2	6	7	0.5	Y	Y	N	N	Normal	Mixed diet	Zibo
M	DrugA63	M	42	1.72	65	21	METH	smoking	1	6	3	0.3	Y	N	N	N	Normal	Mixed diet	Zibo
M	DrugA64	M	45	1.68	64	22	METH	smoking	2	7	3	1	Y	N	N	N	Normal	Mixed diet	Zibo
M	DrugA65	M	31	1.75	70	22	METH	smoking	2	8	2	0.5	Y	N	N	N	Normal	Mixed diet	Zibo
M	DrugA66	M	38	1.7	82	28	METH	smoking	2	7	7	0.1	N	Y	N	N	Normal	Mixed diet	Zibo
M	DrugA68	M	33	1.75	72	23	METH	smoking	2	8	1	1	Y	N	N	N	Normal	Mixed diet	Jinan
M	DrugA69	M	40	1.83	75	22	METH	smoking	0.5	12	5	0.1	Y	N	N	N	Normal	Mixed diet	Jinan
M	DrugA70	M	46	1.75	80	26	METH	smoking	1	6	7	0.5	N	N	N	N	Normal	Mixed diet	Jinan
M	DrugA71	M	31	1.8	80	24	METH	smoking	1.5	9	5	0.3	Y	N	N	N	Normal	Mixed diet	Jinan
M	DrugA72	M	38	1.7	80	27	METH	smoking	2	9	0.5	0.1	N	N	N	N	Normal	Mixed diet	Jinan
M	DrugA73	M	43	1.8	80	24	METH	smoking	2	6	5	0.5	Y	N	N	N	Normal	Mixed diet	Jinan
M	DrugA74	M	33	1.78	76	23	METH	smoking	2	12	2	0.6	N	N	N	N	Normal	Mixed diet	Jinan
M	DrugA75	M	39	1.71	79	27	METH	smoking	1	6	3	0.2	Y	N	N	N	Normal	Mixed diet	Jinan
M	DrugA76	M	33	1.73	70	23	METH	smoking	1	9	0.5	0.5	N	N	N	N	Normal	Mixed diet	Jinan
M	DrugA77	M	34	1.7	75	25	METH	smoking	1	7	1	0.1	Y	N	N	N	Normal	Mixed diet	Jinan
M	DrugA78	M	35	1.7	75	25	METH	smoking	1	7	3	0.5	Y	N	N	N	Normal	Mixed diet	Jinan
M	DrugA79	M	33	1.87	87	24	METH	smoking	2	6	3	0.5	Y	Y	N	N	Normal	Mixed diet	Jinan
M	DrugA80	M	36	1.8	80	24	METH	smoking	1	7	3	0.2	N	N	N	N	Normal	Mixed diet	Jinan
M	DrugA81	M	25	1.7	56	19	METH	smoking	1	9	1	0.5	Y	N	N	N	Normal	Mixed diet	Jinan
M	DrugA82	M	31	1.73	67	22	METH	smoking	2	6	2	0.5	Y	Y	N	N	Normal	Mixed diet	Jinan
M	DrugA83	M	34	1.73	75	25	METH	smoking	2	9	7	0.2	N	N	N	N	Normal	Mixed diet	Jinan
M	DrugA84	M	40	1.7	70	24	METH	smoking	1	6	3	0.1	Y	Y	N	N	Normal	Mixed diet	Jinan
M	DrugA85	M	32	1.72	93	31	METH	smoking	2	6	3	0.5	Y	N	N	N	Normal	Mixed diet	Jinan
M	DrugB01	F	30	1.73	99	33	METH	smoking	3	7	7	0.3	N	N	N	N	Normal	Mixed diet	Zibo
M	DrugB02	M	32	1.71	71	24	METH	smoking	3	8	1	0.2	N	N	N	N	Normal	Mixed diet	Jinan
M	DrugB03	M	39	1.75	65	21	METH	smoking	3	6	3	0.5	Y	N	N	N	Normal	Mixed diet	Qingdao
M	DrugB04	M	47	1.71	68	23	METH	smoking	3	8	5	0.5	Y	N	N	N	Normal	Mixed diet	Zibo
M	DrugB05	M	48	1.71	8	27	METH	smoking	3	6	3	0.2	Y	Y	N	N	Normal	Mixed diet	Zibo
M	DrugB06	F	33	1.6	75	29	METH	smoking	3	6	7	0.5	Y	N	N	N	Normal	Mixed diet	Zibo
M	DrugB07	M	29	1.76	64	20	METH	smoking	3	8	3	0.5	N	N	N	N	Normal	Mixed diet	Qingdao
M	DrugB08	F	33	1.7	72	24	METH	smoking	3	6	5	0.5	Y	Y	N	N	Normal	Mixed diet	Zibo
M	DrugB09	M	34	1.76	62	20	METH	smoking	3	8	4	0.5	N	N	N	N	Normal	Mixed diet	Qingdao
M	DrugB10	M	39	1.73	75	25	METH	smoking	3	6	7	0.2	Y	N	N	N	Normal	Mixed diet	Qingdao
M	DrugB11	M	33	1.71	80	22	METH	smoking	3	8	3	0.5	Y	Y	Y	N	Normal	Mixed diet	Qingdao
M	DrugB12	M	33	1.72	65	21	METH	smoking	3	8	3	0.5	Y	N	N	N	Normal	Mixed diet	Qingdao
M	DrugB13	M	43	1.78	90	28	METH	smoking	3	8	7	0.3	Y	N	N	N	Normal	Mixed diet	Qingdao
M	DrugB14	M	29	1.83	70	20	METH	smoking	3	6	3	0.2	Y	N	N	N	Normal	Mixed diet	Qingdao
M	DrugB15	M	30	1.7	71	24	METH	smoking	3	6	1	0.3	Y	N	N	N	Normal	Mixed diet	Qingdao
M	DrugB16	M	31	1.81	68	20	METH	smoking	3	6	3	0.3	Y	N	N	N	Normal	Mixed diet	Qingdao
M	DrugB17	M	31	1.72	75	25	METH	smoking	3	6	5	0.3	N	Y	Y	N	Normal	Mixed diet	Zibo
M	DrugB18	M	34	1.84	83	24	METH	smoking	3	6	1	0.5	Y	Y	N	N	Normal	Mixed diet	Zibo
M	DrugB19	M	35	1.82	100	30	METH	smoking	3	6	3	0.5	Y	N	N	N	Normal	Mixed diet	Qingdao
M	DrugB20	M	40	1.68	74	26	METH	smoking	3	8	7	0.5	Y	N	N	N	Normal	Mixed diet	Qingdao
M	DrugB21	M	42	1.74	70	23	METH	smoking	3	6	6	0.2	Y	Y	N	N	Normal	Mixed diet	Qingdao
M	DrugB22	M	30	1.75	80	26	METH	smoking	3	8	1	0.3	Y	N	N	N	Normal	Mixed diet	Qingdao
M	DrugB23	M	31	1.7	74	25	METH	smoking	3	6	1	0.5	Y	N	N	N	Normal	Mixed diet	Qingdao
M	DrugB24	M	32	1.75	100	32	METH	smoking	3	6	1	0.2	Y	N	N	N	Normal	Mixed diet	Zibo
M	DrugB25	M	34	1.74	70	23	METH	smoking	3	6	1	0.2	Y	Y	N	N	Normal	Mixed diet	Jinan
M	DrugB26	F	36	1.65	67	24	METH	smoking	3	12	2	0.5	N	N	N	N	Normal	Mixed diet	Zibo
M	DrugB27	M	37	1.76	76	24	METH	smoking	3	6	1	0.2	N	Y	N	N	Normal	Mixed diet	Zibo
M	DrugB28	M	45	1.67	89	31	METH	smoking	3	7	2	0.5	Y	Y	N	N	Normal	Mixed diet	Qingdao
M	DrugB29	M	35	1.79	180	56	METH	smoking	3	8	3	1	N	Y	N	N	Normal	Mixed diet	Jinan
M	DrugB30	M	29	1.8	78	24	METH	smoking	3	7	1	0.1	Y	Y	N	N	Normal	Mixed diet	Jinan
M	DrugB31	M	29	1.84	73	21	METH	smoking	3	6	2	0.2	Y	N	N	N	Normal	Mixed diet	Jinan
M	DrugB32	M	32	1.8	74	22	METH	smoking	3	8	5	0.2	Y	N	N	N	Normal	Mixed diet	Qingdao
M	DrugB33	M	34	1.7	79	27	METH	smoking	3	6	3	0.5	Y	N	N	N	Normal	Mixed diet	Jinan
M	DrugB34	M	34	1.7	72	24	METH	smoking	3	6	1	1	Y	N	N	N	Normal	Mixed diet	Jinan
M	DrugB35	M	34	1.65	65	23	METH	smoking	3	8	1	0.5	Y	Y	N	N	Normal	Mixed diet	Jinan
M	DrugB36	M	31	1.7	70	24	METH	smoking	3	6	5	1	Y	N	N	N	Normal	Mixed diet	Zibo
M	DrugB37	M	28	1.83	90	26	METH	smoking	3	6	5	0.5	Y	Y	N	N	Normal	Mixed diet	Jinan
M	DrugB38	M	38	1.73	80	26	METH	smoking	3	6	4	0.2	Y	N	N	N	Normal	Mixed diet	Jinan
M	DrugB39	M	40	1.76	85	27	METH	smoking	3	12	3	0.3	Y	Y	N	N	Normal	Mixed diet	Zibo
M	DrugB40	M	42	1.69	75	26	METH	smoking	3	9	3	0.5	N	N	N	N	Normal	Mixed diet	Qingdao
M	DrugB41	F	34	1.6	54	21	METH	smoking	3	12	7	0.5	N	N	N	N	Normal	Mixed diet	Zibo
M	DrugB42	M	38	1.85	83	24	METH	smoking	3	6	1	0.5	N	N	N	N	Normal	Mixed diet	Zibo
M	DrugB43	M	38	1.72	80	27	METH	smoking	3	6	2	0.2	Y	N	N	N	Normal	Mixed diet	Zibo
M	DrugB44	M	33	1.65	65	23	METH	smoking	3	8	1	0.2	Y	N	N	N	Normal	Mixed diet	Zibo
M	DrugB45	M	30	1.78	75	23	METH	smoking	3	7	3	0.2	Y	N	N	N	Normal	Mixed diet	Jinan
M	DrugB46	M	33	1.76	75	24	METH	smoking	3	6	3	1	Y	N	N	N	Normal	Mixed diet	Zibo
M	DrugC01	M	28	1.8	70	21	METH	smoking	4	6	3	0.5	Y	Y	N	N	Normal	Mixed diet	Qingdao
M	DrugC02	M	29	1.71	60	20	METH	smoking	5	6	3	0.2	Y	Y	N	N	Normal	Mixed diet	Qingdao
M	DrugC03	F	29	1.55	60	24	METH	smoking	5	6	7	0.2	N	N	N	N	Normal	Mixed diet	Zibo
M	DrugC04	M	30	1.72	70	23	METH	smoking	5	6	3	1	Y	Y	N	N	Normal	Mixed diet	Zibo
M	DrugC05	F	32	1.6	63	24	METH	smoking	5	8	1	0.5	Y	Y	N	N	Normal	Mixed diet	Zibo
M	DrugC06	M	32	1.82	83	25	METH	smoking	5	6	7	0.2	Y	N	N	N	Normal	Mixed diet	Zibo
M	DrugC07	M	33	1.74	65	21	METH	smoking	4	8	7	0.5	Y	Y	N	N	Normal	Mixed diet	Zibo
M	DrugC08	F	30	1.63	63	23	METH	smoking	5	6	2	0.2	Y	Y	N	N	Normal	Mixed diet	Zibo
M	DrugC09	M	34	1.78	78	24	METH	smoking	5	8	3	0.3	N	N	N	N	Normal	Mixed diet	Zibo
M	DrugC10	M	33	1.78	67	21	METH	smoking	5	6	1	0.3	Y	Y	Y	N	Normal	Mixed diet	Qingdao
M	DrugC11	M	48	1.74	85	28	METH	smoking	5	8	2	0.6	Y	N	N	N	Normal	Mixed diet	Qingdao
M	DrugC12	M	28	1.76	78	25	METH	smoking	4	6	5	1	Y	N	N	N	Normal	Mixed diet	Qingdao
M	DrugC13	M	28	1.75	67	21	METH	smoking	5	8	2	0.7	Y	N	N	N	Normal	Mixed diet	Qingdao
M	DrugC14	M	31	1.75	70	22	METH	smoking	5	8	3	0.3	Y	N	N	N	Normal	Mixed diet	Qingdao
M	DrugC15	M	42	1.6	62	24	METH	smoking	5	12	1	0.1	Y	N	Y	N	Normal	Mixed diet	Zibo
M	DrugC16	F	42	1.62	66	25	METH	smoking	5	6	5	0.2	N	Y	N	N	Normal	Mixed diet	Zibo
M	DrugC17	M	43	1.73	80	26	METH	smoking	5	6	3	0.5	Y	N	N	N	Normal	Mixed diet	Qingdao
M	DrugC18	M	43	1.78	84	26	METH	smoking	5	6	1	0.5	Y	N	N	N	Normal	Mixed diet	Qingdao
M	DrugC19	F	48	1.6	60	23	METH	smoking	5	8	9	0.2	Y	N	N	N	Normal	Mixed diet	Zibo
M	DrugC20	M	32	1.71	70	23	METH	smoking	4	8	3	0.3	Y	Y	N	N	Normal	Mixed diet	Jinan
M	DrugC21	M	33	1.77	90	28	METH	smoking	5	6	1	0.5	Y	N	N	N	Normal	Mixed diet	Jinan
M	DrugC22	M	38	1.78	85	26	METH	smoking	5	6	1	1	Y	Y	N	N	Normal	Mixed diet	Jinan
M	DrugC23	M	32	1.73	80	26	METH	smoking	5	8	2	0.8	Y	N	N	N	Normal	Mixed diet	Qingdao
M	DrugC24	M	39	1.78	63	19	METH	smoking	5	8	3	0.1	Y	Y	N	N	Normal	Mixed diet	Qingdao
M	DrugC25	M	29	1.83	96	28	METH	smoking	4	6	1	1	Y	N	N	N	Normal	Mixed diet	Jinan
M	DrugC26	F	30	1.64	77	28	METH	smoking	4	6	7	0.4	N	Y	N	N	Normal	Mixed diet	Zibo
M	DrugC27	M	30	1.76	8	27	METH	smoking	4	7	1	0.3	N	N	N	N	Normal	Mixed diet	Zibo
M	DrugC28	M	30	1.7	70	24	METH	smoking	4	8	3	1	Y	N	N	N	Normal	Mixed diet	Zibo
M	DrugC29	M	30	1.78	81	25	METH	smoking	5	6	3	1	Y	N	N	N	Normal	Mixed diet	Zibo
M	DrugC30	M	31	1.75	65	21	METH	smoking	5	6	3	1	Y	N	N	N	Normal	Mixed diet	Qingdao
M	DrugC31	M	31	1.71	83	28	METH	smoking	5	8	5	1	Y	Y	N	N	Normal	Mixed diet	Zibo
M	DrugC32	M	31	1.73	76	25	METH	smoking	5	6	0.5	0.5	N	N	N	N	Normal	Mixed diet	Zibo
M	DrugC33	M	32	1.81	95	28	METH	smoking	4	6	7	0.5	Y	Y	N	N	Normal	Mixed diet	Jinan
M	DrugC34	M	32	1.72	63	21	METH	smoking	5	12	7	0.3	N	N	N	N	Normal	Mixed diet	Zibo
M	DrugC35	M	32	1.8	80	23	METH	smoking	5	8	3	0.5	Y	Y	N	N	Normal	Mixed diet	Qingdao
M	DrugC36	M	41	1.83	75	22	METH	smoking	5	6	3	0.2	Y	Y	N	N	Normal	Mixed diet	Zibo
M	DrugC37	M	39	1.73	80	26	METH	smoking	5	6	0.5	0.2	Y	N	N	N	Normal	Mixed diet	Jinan
M	DrugC38	M	32	1.8	105	30	METH	smoking	5	8	3	1	Y	N	N	N	Normal	Mixed diet	Qingdao
M	DrugC39	M	32	1.8	72	22	METH	smoking	4	8	3	0.1	Y	N	N	N	Normal	Mixed diet	Qingdao
M	DrugC40	M	39	1.76	90	29	METH	smoking	4	12	3	0.2	Y	N	N	N	Normal	Mixed diet	Zibo
M	DrugC41	M	47	1.7	55	19	METH	smoking	5	8	5	0.5	Y	N	N	N	Normal	Mixed diet	Zibo
M	DrugC42	F	39	1.65	72	26	METH	smoking	5	8	2	0.3	Y	Y	N	N	Normal	Mixed diet	Zibo
M	DrugC43	M	31	1.78	76	23	METH	smoking	5	6	1	0.5	N	Y	N	N	Normal	Mixed diet	Zibo
M	DrugC44	M	34	1.75	77	25	METH	smoking	5	12	5	0.5	N	Y	N	N	Normal	Mixed diet	Zibo
M	DrugC45	M	36	1.81	85	25	METH	smoking	4	77	3	0.3	Y	Y	N	N	Normal	Mixed diet	Jinan
M	DrugC46	M	37	1.73	65	21	METH	smoking	5	6	3	0.5	Y	N	N	N	Normal	Mixed diet	Qingdao
M	DrugC47	M	31	1.76	80	25	METH	smoking	4	6	1	0.5	N	N	N	N	Normal	Mixed diet	Zibo
M	DrugC48	M	33	1.85	83	24	METH	smoking	5	6	1	0.3	Y	Y	N	N	Normal	Mixed diet	Zibo
M	DrugC49	M	31	1.7	85	29	METH	smoking	5	8	5	0.3	Y	Y	N	N	Normal	Mixed diet	Zibo
M	DrugC50	M	31	1.66	60	21	METH	smoking	5	8	3	0.3	Y	N	N	N	Normal	Mixed diet	Qingdao
M	DrugC51	M	46	1.65	83	30	METH	smoking	5	6	1	0.1	Y	Y	N	N	Normal	Mixed diet	Zibo
M	DrugC52	M	30	1.7	158	54	METH	smoking	5	12	1	0.2	Y	N	N	N	Normal	Mixed diet	Zibo
M	DrugC53	F	41	1.6	75	29	METH	smoking	5	8	5	3	Y	Y	N	N	Normal	Mixed diet	Zibo
M	DrugC54	M	43	1.8	100	30	METH	smoking	5	7	3	0.2	Y	N	N	N	Normal	Mixed diet	Jinan
M	DrugC55	M	34	1.8	85	24	METH	smoking	5	6	3	0.3	Y	N	N	N	Normal	Mixed diet	Qingdao
M	DrugC56	M	41	1.78	78	24	METH	smoking	5	6	1	0.5	Y	N	N	N	Normal	Mixed diet	Qingdao
M	DrugC57	M	45	1.64	65	24	METH	smoking	5	12	6	0.6	Y	Y	N	N	Normal	Mixed diet	Zibo
M	DrugC58	M	30	1.7	90	31	METH	smoking	5	6	5	0.5	Y	N	N	N	Normal	Mixed diet	Zibo
M	DrugC59	M	28	1.71	72	24	METH	smoking	4	7	1	0.7	Y	N	N	N	Normal	Mixed diet	Jinan
M	DrugC60	F	33	1.69	62	21	METH	smoking	6	7	1	0.5	Y	N	N	N	Normal	Mixed diet	Zibo
M	DrugD01	F	33	1.68	72	25	METH	smoking	7	7	7	0.3	Y	Y	N	N	Normal	Mixed diet	Zibo
M	DrugD02	F	30	1.6	63	24	METH	smoking	7	8	3	0.3	Y	Y	N	N	Normal	Mixed diet	Zibo
M	DrugD03	F	48	1.68	72	25	METH	smoking	6	6	3		N	N	N	N	Normal	Mixed diet	Zibo
M	DrugD04	F	33	1.6	57	22	METH	smoking	7	12	3	0.5	Y	N	N	N	Normal	Mixed diet	Zibo
M	DrugD05	F	41	1.65	61	22	METH	smoking	7	8	1	0.5	Y	N	N	N	Normal	Mixed diet	Zibo
M	DrugD06	F	35	1.6	52	20	METH	smoking	6	7	8	1	Y	N	N	N	Normal	Mixed diet	Zibo
M	DrugD07	M	38	1.8	85	26	METH	smoking	7	8	2	0.2	Y	N	N	N	Normal	Mixed diet	Qingdao
M	DrugD08	M	40	1.83	90	26	METH	smoking	6	12	2	0.5	N	N	N	N	Normal	Mixed diet	Qingdao
M	DrugD09	M	30	1.8	77	23	METH	smoking	6	6	3	0.5	Y	N	N	N	Normal	Mixed diet	Zibo
M	DrugD10	M	32	1.7	66	22	METH	smoking	6	8	1	0.2	Y	Y	N	N	Normal	Mixed diet	Qingdao
M	DrugD11	M	32	1.75	80	26	METH	smoking	9	12	1	3	Y	N	N	N	Normal	Mixed diet	Jinan
M	DrugD12	M	38	1.7	82	28	METH	smoking	7	6	7	0.5	Y	N	N	N	Normal	Mixed diet	Qingdao
M	DrugD13	M	38	1.83	90	26	METH	smoking	9	8	1	0.5	Y	N	N	N	Normal	Mixed diet	Qingdao
M	DrugD14	F	35	1.65	62	22	METH	smoking	6	6	1	0.1	N	N	N	N	Normal	Mixed diet	Zibo
M	DrugD15	M	35	1.72	68	22	METH	smoking	6	7	1	0.2	Y	Y	N	N	Normal	Mixed diet	Zibo
M	DrugD16	M	36	1.77	75	23	METH	smoking	6	6	3	0.1	Y	N	N	N	Normal	Mixed diet	Qingdao
M	DrugD17	F	39	1.61	65	25	METH	smoking	6	6	4	0.1	Y	Y	N	N	Normal	Mixed diet	Zibo
M	DrugD18	M	39	1.75	96	31	METH	smoking	8	6	7	0.1	Y	N	N	N	Normal	Mixed diet	Qingdao
M	DrugD19	M	30	1.78	88	27	METH	smoking	7	6	2	1	Y	Y	N	N	Normal	Mixed diet	Jinan
M	DrugD20	M	30	1.7	60	20	METH	smoking	8	6	1	0.2	N	Y	N	N	Normal	Mixed diet	Zibo
M	DrugD21	M	31	1.78	90	28	METH	smoking	6	6	7	0.3	Y	Y	N	N	Normal	Mixed diet	Zibo
M	DrugD22	F	33	1.58	48	19	METH	smoking	6	8	1	0.5	Y	Y	N	N	Normal	Mixed diet	Zibo
M	DrugD23	M	33	1.83	80	23	METH	smoking	8	6	1	0.5	Y	N	N	N	Normal	Mixed diet	Zibo
M	DrugD24	M	34	1.8	80	24	METH	smoking	6	6	7	0.5	Y	N	N	N	Normal	Mixed diet	Zibo
M	DrugD25	M	34	1.73	88	29	METH	smoking	6	6	1	0.4	Y	N	N	N	Normal	Mixed diet	Zibo
M	DrugD26	M	34	1.72	64	21	METH	smoking	8	6	3	0.5	Y	N	N	N	Normal	Mixed diet	Jinan
M	DrugD27	M	36	1.7	67	23	METH	smoking	7	12	1	0.3	N	N	N	N	Normal	Mixed diet	Zibo
M	DrugD28	M	36	1.8	80	24	METH	smoking	8	8	3	0.1	Y	N	N	N	Normal	Mixed diet	Qingdao
M	DrugD29	M	36	1.77	170	54	METH	smoking	8	9	5	0.5	N	Y	N	N	Normal	Mixed diet	Jinan
M	DrugD30	M	37	1 .85	90	26	METH	smoking	6	12	3	0.5	Y	Y	N	N	Normal	Mixed diet	Zibo
M	DrugD31	F	33	1.58	68	27	METH	smoking	9	6	3	0.2	Y	Y	N	N	Normal	Mixed diet	Zibo
M	DrugD32	F	30	1.64	57	21	METH	smoking	8	6	3	0.5	Y	Y	N	N	Normal	Mixed diet	Zibo
M	DrugD33	M	34	1.72	61	20	METH	smoking	7	6	2	0.1	Y	N	N	N	Normal	Mixed diet	Qingdao
M	DrugD34	M	44	1.71	85	29	METH	smoking	8	6	2	0.3	N	N	N	N	Normal	Mixed diet	Qingdao
M	DrugD35	M	30	1.67	73	26	METH	smoking	8	6	2	0.3	Y	N	N	N	Normal	Mixed diet	Zibo
M	DrugD36	M	34	1.72	63	21	METH	smoking	8	8	5	0.5	Y	N	N	N	Normal	Mixed diet	Qingdao
M	DrugD37	M	37	1.71	96	32	METH	smoking	7	6	3	0.3	Y	Y	N	N	Normal	Mixed diet	Qingdao
M	DrugD38	M	43	1.91	88	24	METH	smoking	8	6	1	0.5	Y	N	N	N	Normal	Mixed diet	Qingdao
M	DrugD39	M	36	1.73	63	21	METH	smoking	6	6	2	0.3	Y	N	N	N	Normal	Mixed diet	Qingdao
M	DrugD40	M	36	1.65	65	23	METH	smoking	6	6	2	0.3	Y	Y	N	N	Normal	Mixed diet	Zibo
M	DrugD41	M	32	1.8	90	27	METH	smoking	6	6	3	0.3	Y	N	N	N	Normal	Mixed diet	Zibo
M	DrugD42	M	32	1.84	89	26	METH	smoking	8	6	1	0.5	Y	N	N	N	Normal	Mixed diet	Jinan
M	DrugD43	M	37	1.7	67	23	METH	smoking	8	6	1	1	Y	N	N	N	Normal	Mixed diet	Zibo
M	DrugD44	M	33	1.76	90	29	METH	smoking	8	6	1	0.5	N	N	Y	N	Normal	Mixed diet	Zibo
M	DrugD45	M	35	1.71	81	27	METH	smoking	6	6	5	0.2	Y	N	N	N	Normal	Mixed diet	Zibo
M	DrugD46	M	31	1.72	74	25	METH	smoking	8	6	3	0.1	Y	Y	N	N	Normal	Mixed diet	Zibo
M	DrugE01	M	29	1.8	67	20	METH	smoking	10	8	1	0.5	Y	N	N	N	Normal	Mixed diet	Qingdao
M	DrugE02	M	30	1.75	65	21	METH	smoking	11	6	2	0.3	Y	N	N	N	Normal	Mixed diet	Qingdao
M	DrugE03	M	34	1.74	70	23	METH	smoking	10	8	2	0.2	Y	Y	N	N	Normal	Mixed diet	Zibo
M	DrugE04	M	35	1.85	83	24	METH	smoking	10	6	7	0.2	Y	N	N	N	Normal	Mixed diet	Zibo
M	DrugE05	M	36	1.78	82	25	METH	smoking	12	6	3	0.3	Y	Y	N	N	Normal	Mixed diet	Qingdao
M	DrugE06	M	36	1.76	85	27	METH	smoking	12	6	3	0.5	N	Y	N	N	Normal	Mixed diet	Jinan
M	DrugE07	M	37	1.67	77	27	METH	smoking	10	6	7	0.5	Y	N	Y	N	Normal	Mixed diet	Jinan
M	DrugE08	M	45	1.6	67	26	METH	smoking	10	6	5	1	Y	N	N	N	Normal	Mixed diet	Zibo
M	DrugE09	M	46	1.8	70	21	METH	smoking	11	6	3	0.5	Y	N	N	N	Normal	Mixed diet	Jinan
M	DrugE10	F	46	1.63	60	22	METH	smoking	10	6	7	1	Y	N	N	N	Normal	Mixed diet	Zibo
M	DrugE11	M	29	1.8	78	24	METH	smoking	10	6	3	1	Y	N	N	N	Normal	Mixed diet	Qingdao
M	DrugE12	M	30	1.7	65	22	METH	smoking	10	6	7	0.3	Y	N	N	N	Normal	Mixed diet	Zibo
M	DrugE13	M	32	1.78	88	27	METH	smoking	15	6	1	0.5	Y	Y	N	N	Normal	Mixed diet	Qingdao
M	DrugE14	M	34	1.82	75	22	METH	smoking	10	8	1	0.2	Y	N	N	N	Normal	Mixed diet	Qingdao
M	DrugE15	M	33	1.72	80	27	METH	smoking	10	8	5	0.5	Y	N	N	N	Normal	Mixed diet	Qingdao
M	DrugE16	M	34	1.75	85	27	METH	smoking	10	8	5	0.2	N	Y	N	N	Normal	Mixed diet	Jinan
M	DrugE17	M	36	1.65	55	20	METH	smoking	10	6	1	0.5	Y	N	N	N	Normal	Mixed diet	Qingdao
M	DrugE18	M	36	1.78	82	25	METH	smoking	10	8	2	0.5	Y	N	N	N	Normal	Mixed diet	Zibo
M	DrugE19	F	37	1.63	57	21	METH	smoking	10	8	3	0.2	Y	N	N	N	Normal	Mixed diet	Zibo
M	DrugE20	M	39	1.8	79	24	METH	smoking	10	6	7	2	Y	N	N	N	Normal	Mixed diet	Qingdao
M	DrugE21	M	40	1.68	66	23	METH	smoking	10	8	3	0.2	Y	N	N	N	Normal	Mixed diet	Qingdao
M	DrugE22	M	40	1.77	72	22	METH	smoking	12	6	7	0.2	Y	N	N	N	Normal	Mixed diet	Jinan
M	DrugE23	M	41	1.75	81	26	METH	smoking	15	6	2	0.2	Y	Y	N	N	Normal	Mixed diet	Qingdao
M	DrugE24	M	40	1.78	96	30	METH	smoking	10	6	1	0.5	Y	N	N	N	Normal	Mixed diet	Qingdao
M	DrugE25	M	30	1.83	82	24	METH	smoking	10	8	7	0.5	N	N	N	N	Normal	Mixed diet	Zibo
M	DrugE26	M	32	1.8	88	27	METH	smoking	10	8	7	0.5	Y	Y	N	N	Normal	Mixed diet	Zibo
M	DrugE27	M	32	1.7	70	24	METH	smoking	10	6	1	1	Y	N	N	N	Normal	Mixed diet	Jinan
M	DrugE28	M	32	1.73	83	27	METH	smoking	13	6	5	0.5	Y	N	N	N	Normal	Mixed diet	Zibo
M	DrugE29	M	33	1.78	85	26	METH	smoking	10	8	1	0.5	Y	N	N	N	Normal	Mixed diet	Jinan
M	DrugE30	M	34	1.75	80	26	METH	smoking	10	6	2	0.5	Y	N	N	N	Normal	Mixed diet	Qingdao
M	DrugE31	M	34	1.75	65	21	METH	smoking	10	6	3	1	Y	N	N	N	Normal	Mixed diet	Zibo
M	DrugE32	M	35	1.63	150	56	METH	smoking	10	8	0.5	3	N	N	N	N	Normal	Mixed diet	Jinan
M	DrugE33	M	38	1.78	65	20	METH	smoking	10	8	9	0.5	Y	N	N	N	Normal	Mixed diet	Jinan
M	DrugE34	M	32	1.77	75	24	METH	smoking	10	8	5	0.5	N	N	N	N	Normal	Mixed diet	Jinan
M	DrugE35	M	35	1.7	8	29	METH	smoking	10	8	1	0.2	Y	Y	N	N	Normal	Mixed diet	Qingdao
M	DrugE36	F	26	1.64	61	22	METH	smoking	10	6	5	1	N	Y	N	N	Normal	Mixed diet	Zibo
M	DrugE37	M	32	1.75	75	24	METH	smoking	20	6	1	1	N	Y	N	N	Normal	Mixed diet	Zibo
M	DrugE38	M	33	1.7	80	27	METH	smoking	10	8	1	0.2	N	Y	N	N	Normal	Mixed diet	Zibo
M	DrugE39	M	34	1.75	70	22	METH	smoking	10	6	1	0.2	Y	N	N	N	Normal	Mixed diet	Zibo
M	DrugE40	M	34	1.75	90	29	METH	smoking	10	8	3	0.5	Y	N	N	N	Normal	Mixed diet	Jinan
M	DrugE41	M	43	1.85	80	23	METH	smoking	10	6	3	0.5	Y	N	N	N	Normal	Mixed diet	Zibo
M	DrugE42	F	34	1.63	60	22	METH	smoking	10	6	3	0.5	Y	N	N	N	Normal	Mixed diet	Zibo
M	DrugE43	M	35	1.7	80	27	METH	smoking	10	6	3	1	N	N	N	N	Normal	Mixed diet	Qingdao
M	DrugE44	M	36	1.8	65	20	METH	smoking	14	6	1	0.5	N	Y	N	N	Normal	Mixed diet	Zibo
M	DrugE45	M	40	1.74	160	52	METH	smoking	10	6	1	0.2	Y	N	N	N	Normal	Mixed diet	Jinan
M	DrugE46	M	30	1.73	73	24	METH	smoking	10	6	5	0.5	Y	N	N	N	Normal	Mixed diet	Zibo

## Sheet: S2
Supplementary table 2 The abundance of 229 metabolites in 220 samples
name	CTL01	CTL02	CTL03	CTL04	CTL05	CTL06	CTL07	CTL08	CTL09	CTL10	CTL11	CTL12	CTL13	CTL14	CTL15	CTL16	CTL17	CTL18	CTL19	CTL20	CTL21	CTL22	CTL23	CTL24	CTL25	CTL26	CTL27	CTL28	CTL29	CTL30	CTL31	CTL32	CTL33	CTL34	CTL35	CTL36	CTL37	CTL38	CTL39	CTL40	CTL41	CTL42	CTL43	CTL44	CTL45	CTL46	CTL47	CTL48	CTL49
alpha-AMINO-3-HYDROXY-5-METHYL-4-ISOXAZOLEPROPIONIC ACID	4.36296e-09	175.233	709.955	105.215	73.3264	367.137	18.4047	43.5695	921.379	28.4247	376.405	242.149	305.494	243.878	4.36806	142.173	162.122	321.821	36.9237	52.3785	48.1762	423.148	4.36296e-09	147.252	29.548	87.9738	144.249	33.2429	321.582	133.1	199.781	380.221	346.181	252.942	168.943	396.971	188.667	4.36296e-09	611.418	985.013	204.308	88.4245	278.229	1401.51	274.654	232.373	117.238	84.9004	40.8901
Xanthine	210.813	1495.78	5986.57	9480.03	510.529	3542.72	1538.58	6680.99	2511.67	12406.7	2887.59	871.464	2452.35	10840.7	675.585	21944.7	10445.5	6021.73	1535.22	5610.89	3941.5	2847.81	386.067	3033.54	11873.5	3888.31	1602.03	470.609	1430.53	10482.8	2752.48	4840.68	4705.57	2284.96	1639.74	2135.99	8264.45	3.18918	2315.12	1982.61	9395.12	5322.68	3890.73	5372.53	896.473	321.414	3315.72	18416.8	151.118
Hydroxycotinine	44.4089	385.925	620.787	413.988	291.906	501.597	90.4779	380.556	471.178	606.707	201.444	644.846	426.513	1091.62	401.251	251.145	798.315	702.076	954.949	338.46	393.102	881.251	18.9728	716.499	628.317	143.456	1035.88	1812.42	2365.99	292.582	1064.03	915.934	765.912	565.743	922.284	762.916	301.666	4.36296e-09	794.443	398.298	394.658	389.118	232.998	1282.61	285.167	185.145	645.587	466.661	41.5247
3''-Amino-3''-deoxygentamicin A2	4.36296e-09	280.102	699.023	299.921	409.029	976.207	7.88794	162.521	506.506	257.488	331.072	698.186	761.541	625.808	102.195	117.208	373.129	1217.77	93.5642	262.1	228.509	932.252	4.36296e-09	478.743	179.656	50.5973	479.784	200.169	155.78	247.773	358.813	261.827	19.8338	4.36296e-09	70.3324	974.852	305.499	4.36296e-09	1266.68	621.402	293.234	264.221	5580.93	747.558	597.7	120.01	561.154	453.417	4.36296e-09
Red chlorophyll catabolite	4.36296e-09	125.944	494.915	154.878	132.259	550.335	64.7151	70.5934	604.684	197.454	35.3303	687.455	624.853	588.271	26.0549	38.0692	398.686	618.097	196.587	35.9237	101.824	882.335	4.36296e-09	417.612	69.4053	8834.71	9866.23	13923.6	15019.6	10616.9	7790.73	12177.1	8022.47	9489.82	10688.8	1838.44	79.1341	4.36296e-09	1409.5	219.979	287.49	152.91	107.176	2490.05	982.885	244.681	1660.67	215.935	4.36296e-09
xi-p-Menth-3-ene	4.36296e-09	4.36296e-09	4.36296e-09	6.87142	4.36296e-09	5.68318	4.36296e-09	4.36296e-09	6.77502	4.36296e-09	2.91903	8.87011	4.36296e-09	2.30678	4.36296e-09	4.36296e-09	41.7645	3.29647	4.36296e-09	18.8122	7.76769	4.36296e-09	4.36296e-09	4.36296e-09	22.4671	20.9505	4.36296e-09	4.36296e-09	4.36296e-09	117.861	4.36296e-09	7.80971	4.36296e-09	1126.47	660.938	4.36296e-09	4.36296e-09	4.36296e-09	1.30899	94.6162	27.638	4.36296e-09	19.2086	4.36296e-09	1.88299	4.36296e-09	4.36296e-09	67.0865	4.36296e-09
6'''-Deamino-6'''-oxoneomycin C	4.36296e-09	4.36296e-09	465.057	82.3588	190.034	280.028	29.455	69.9561	419.096	63.755	11.921	274.396	188.011	116.375	86.1675	8.49636	85.9529	369.588	86.6016	98.0989	91.5405	278.78	4.36296e-09	126.91	4.99084	700.338	1500.43	484.225	984.857	1112.74	2262.76	1553.52	1576.31	770.595	1672.43	547.225	359.506	4.36296e-09	255.929	253.493	154.387	129.5	135.657	163.084	233.856	109.341	263.704	165.702	4.36296e-09
CDP-DG(i-12:0/18:1(12Z)-2OH(9,10))	4.36296e-09	275.002	788.053	378.843	1378	1267.26	1421.27	55.0123	466.468	18.7598	36.735	1214.35	484.739	145.148	1295.54	4.36296e-09	92.3761	879.901	176.039	58.8052	87.7213	995.048	4.36296e-09	1058.04	4.36296e-09	252.188	427.285	241.177	337.084	166.346	364.623	252.128	516.124	16.0769	1301.31	2545.7	486.823	4.36296e-09	793.648	236.087	71.8717	102.765	529.909	119.227	1094.17	330.577	2118.95	53.3875	8.45243
2-Hydroxycinnamic acid	4.36296e-09	4.36296e-09	4.36296e-09	4.36296e-09	2.52434	55.6542	4.36296e-09	23.9625	19.2918	17.842	4.36296e-09	89.9983	39.9742	105.747	4.36296e-09	2.13439	55.9887	57.6002	85.7923	35.993	20.7723	117.597	4.36296e-09	150.374	10.6669	1.21135	296.942	82.3212	122.418	41.9185	36.8233	78.2571	49.1401	53.6958	126.773	66.2374	29.9416	4.36296e-09	50.8476	0.625994	30.577	10.7137	4.36296e-09	53.2051	86.5841	14.3258	28.6646	5.34885	4.36296e-09
L-Tyrosine	4.36296e-09	961.633	885.38	427.428	662.154	1567.56	404.058	1095.27	753.309	761.644	193.191	2781.52	1240.53	3161.62	260.143	437.393	1961.1	2092.56	2934.33	1057.11	855.829	3572.44	30.673	4801.85	780.719	66.7041	4494.96	1580.3	2180.45	804.388	782.438	1210.21	934.084	1024.75	2212.73	2233.87	975.92	10.5742	1768.24	187.736	1094	957.84	595.046	1657.84	2406.92	522.006	1143.81	504.883	28.0246
(R)-2,3-Dihydroxy-3-methylbutanoate	4.36296e-09	7.00994	202.452	273.511	416.816	154.459	154.864	98.821	351.101	121.041	966.372	52.7197	36.1211	198.667	322.915	91.6883	132.292	161.46	79.1169	84.4337	89.5776	134.941	4.36296e-09	697.303	226.789	217.399	127.742	82.3425	232.634	91.8399	38.3507	83.0756	37.6018	109.85	36.6811	369.079	688.292	4.36296e-09	236.969	5041.68	487.207	5192.6	334.636	72.8076	270.793	278.404	36.5649	441.279	276.306
Inosine	4.36296e-09	5.7201	939.271	1038.5	13.5605	680.148	168.473	623.369	592.664	3738.16	392.795	145.969	290.167	1528.92	16.2882	1744.92	2674.08	554.464	7.15377	1776.59	712.975	402.586	4.36296e-09	207.455	2272.81	566.722	73.1505	13.3805	47.232	536.605	290.881	362.52	551.694	488.016	27.3688	156.518	871.47	4.36296e-09	227.709	895.49	976.781	207.463	26.5661	739.336	61.1732	7.01625	378.941	1392.93	4.36296e-09
3-Amino-3-(4-hydroxyphenyl)propanoate	4.36296e-09	80.9939	502.616	336.52	385.555	882.348	211.07	468.1	607.967	317.817	173.852	1334.53	643.451	1362.65	170.188	256.083	974.093	977.335	1434.87	755.012	509.303	1512.96	8.51961	2035.9	321.332	4.73167	81.5011	44.0704	83.8507	14.6253	58.478	73.9109	36.9667	1.17573	103.563	918.186	518.917	27.7555	1035.66	392.557	762.314	425.572	598.701	992.015	1042.5	469.523	575.287	456.524	59.0161
Ornithokinin	4.36296e-09	4.36296e-09	4051.05	4.36296e-09	23859.3	3750.45	43506.9	4.36296e-09	46955.9	4.36296e-09	4.36296e-09	12929.4	12143.7	4.36296e-09	7670.54	4.36296e-09	4.36296e-09	24.3527	6293.24	4.36296e-09	4.36296e-09	1643.87	4.36296e-09	332.507	4.36296e-09	138.712	54.3033	9.24113	4.36296e-09	130.703	124.639	433.531	359.298	4.36296e-09	194.844	14909.6	14935.8	4.36296e-09	1229.75	7.9184	4.36296e-09	4.36296e-09	48178.2	4.36296e-09	126764	76937.8	1040.96	4.36296e-09	161.236
Glutamylisoleucine	4.36296e-09	4.36296e-09	814.215	966.83	4.36296e-09	502.08	4.36296e-09	667.269	1186.88	1624.3	111.579	74.8057	206.119	737.33	4.36296e-09	815.567	1398.91	400.578	137.235	2122.38	1459.23	1706.01	4.36296e-09	921.943	3543.8	401.234	139.384	4.36296e-09	4.36296e-09	631.416	161.716	357.113	252.248	507.152	203.08	233.495	596.278	4.36296e-09	433.965	700.63	2004.78	245.523	4.83561	2607.9	395.487	971.871	178.117	1877.19	4.36296e-09
N-Acetylserotonin	4.36296e-09	4.36296e-09	435.437	663.063	13.9681	42.2894	4.36296e-09	3.17582	785.465	11.6592	4.36296e-09	228.717	25.7028	4.36296e-09	4.36296e-09	7.74949	96.6867	53.9843	19.0979	32.5072	16.5422	336.982	4.36296e-09	353.069	78.4871	4.36296e-09	4.36296e-09	2086.34	4.36296e-09	4.36296e-09	4.36296e-09	4.36296e-09	4.36296e-09	1.81364	4.36296e-09	77.979	14.6176	4.36296e-09	256.67	232.688	616.242	24.3999	4.36296e-09	755.111	589.216	179.15	24.0071	72.1395	4.36296e-09
3-Methyl-2-oxobutanoic acid	4.36296e-09	4.36296e-09	4.01559	27.0975	18.3726	54.2561	35.5744	14.5501	208.061	41.7006	2.93975	21.8579	11.3586	6.66753	17.7975	143.164	56.2426	22.6631	0.280573	83.0158	59.7837	27.4008	4.36296e-09	97.4927	13.5158	66.7436	127.897	121.299	109.343	118.419	83.2426	40.1621	14.3159	26.8937	43.9217	47.6184	64.3197	4.36296e-09	371.389	422.893	142.354	134.032	457.58	178.658	29.5584	305.452	24.8992	1727.39	4.36296e-09
Cimicifugoside	4.36296e-09	4.36296e-09	2.61747	28.1718	5.00389	12.8302	4.36296e-09	14.5263	118.938	36.2831	4.36296e-09	5.66573	25.5483	4.36296e-09	4.36296e-09	4.36296e-09	9.13991	53.4509	2.42967	199.201	116.237	44.5875	4.36296e-09	47.1279	59.4702	4477.26	1364.35	107.755	104.955	667.033	804.874	472.795	506.6	404.957	1675.46	3.94146	103.826	4.36296e-09	6.30702	4.36296e-09	67.9987	4.36296e-09	4.36296e-09	4.36296e-09	20.4774	25.6004	4.36296e-09	7.27664	4.36296e-09
Cyclopassifloside VI	4.36296e-09	4.36296e-09	2831.62	2805.24	1678.04	1315.78	3387.17	4.36296e-09	2348.45	4.36296e-09	4.36296e-09	1852.91	555.067	4.36296e-09	1072.05	4.36296e-09	111.516	649.717	301.104	292.68	292.468	4526.4	4.36296e-09	1466.9	4.36296e-09	535.978	4.36296e-09	4.36296e-09	4.36296e-09	145.869	0.41137	4.3684	310.294	1.5567	4.36296e-09	4831.91	1928.34	4.36296e-09	3562.65	2884.27	2134.65	318.016	1420.91	1567.68	6555.36	3859.25	799.055	23.5377	4.36296e-09
Glutarate	4.36296e-09	4.36296e-09	28.2382	267.454	2.90592	47.9922	4.36296e-09	100.586	164.946	210.37	53.2223	83.4932	4.36296e-09	42.2129	9.39332	87.614	292.098	26.9866	7.25743	209.362	327.023	143.986	4.36296e-09	55.7489	661.419	479.456	1.29089	4.36296e-09	4.36296e-09	105.004	11.4946	152.201	19.0536	80.4965	1.411	7.22543	31.6328	4.36296e-09	67.1961	318.257	201.743	53.7119	88.4619	117.383	35.568	7.82848	14.8006	815.601	4.36296e-09
N-Alpha-acetyllysine	4.36296e-09	68.1363	2759.12	1559.7	819.936	2495.65	152.09	1980.03	4831.39	3328.57	417.688	1621	3106.94	2782.93	67.4852	594.162	2870.85	1912.11	2939.52	3619.01	2763.16	3427.45	2.91078	2210.89	4292.15	4443.41	1518.68	200.135	249.544	5622.42	2943.46	2895.03	3562.08	4134.32	1792.67	3122.21	2248.07	4.36296e-09	2825.36	1322.77	2316.37	613.64	654.596	4927.42	3612.75	1714.09	1809.89	2366.07	4.36296e-09
Threonylisoleucine	4.36296e-09	4.36296e-09	442.605	590.613	4.36296e-09	530.273	1.64988	862.81	521.156	1457.76	136.808	130.128	535.575	774.961	4.36296e-09	217.782	1350.51	611.63	445.006	1199.15	1155.71	671.433	4.36296e-09	420.475	1225.73	3221.3	448.118	37.3514	7.01093	2889.47	1207.5	1298.52	1277.99	1498.81	980.081	58.3271	745.339	4.36296e-09	109.083	252.544	823.562	92.3551	2.48724	809.371	174.003	320.068	261.593	894.976	4.36296e-09
Elaterinide	4.36296e-09	4.36296e-09	2487.14	277.128	1723.7	1162.57	2161.78	892.662	2679.1	4.36296e-09	4.36296e-09	6672.15	2063.62	146.082	1273.27	4.36296e-09	72.1132	1088.34	1660.49	81.0528	121.967	4354.79	4.36296e-09	4986.12	4.36296e-09	1011.39	2221.9	1007.14	585.104	2572.73	2093.2	5478.19	3907.37	2254.77	593.486	8691.25	844.317	4.36296e-09	9810.87	412.342	1551.06	834.454	1222.86	4568	14071.7	6521.45	1429.05	34.1959	4.36296e-09
Fagomine	4.36296e-09	4.36296e-09	4.36296e-09	7.17979	4.36296e-09	4.36296e-09	4.36296e-09	4.36296e-09	4.36296e-09	71.5723	4.36296e-09	4.36296e-09	4.36296e-09	4.36296e-09	4.36296e-09	2.41155	26.5242	1.08934	4.36296e-09	104.784	80.5506	33.4356	4.36296e-09	4.36296e-09	511.713	58.0696	4.07209	4.36296e-09	4.36296e-09	44.279	4.36296e-09	4.36296e-09	4.36296e-09	96.3399	4.36296e-09	4.36296e-09	4.36296e-09	4.36296e-09	4.36296e-09	36.753	0.814953	4.36296e-09	5.63699	4.36296e-09	4.36296e-09	4.36296e-09	4.36296e-09	27.4278	4.36296e-09
L-Alanine	4.36296e-09	4.36296e-09	42.7022	100.613	1.34246	42.0138	7.6339	47.9386	21.6421	235.668	12.4182	1.91371	1.6462	19.9122	4.36296e-09	56.0042	106.087	21.2358	2.02737	376.412	294.815	130.217	4.36296e-09	0.772748	2149.96	175.409	43.3961	0.993096	4.20593	129.252	4.84975	4.36296e-09	3.3568	294.325	4.36296e-09	22.3427	4.36296e-09	4.36296e-09	1.70185	198.605	32.3649	2.35045	133.077	14.6469	6.23803	11.6246	44.1642	137.62	2.02099
Gentamicin A2	4.36296e-09	16.4633	2728.02	1206.57	6998.68	683.601	5302	2.37457	38719.4	4.36296e-09	43.2776	12036.5	990.638	6.65689	426.68	4.36296e-09	39.7581	422.766	294.098	0.0130316	161.531	2524.39	42.6493	111.619	4.36296e-09	43.9619	4.36296e-09	4.36296e-09	4.64837	355.126	4.36296e-09	54.5122	4.36296e-09	13.794	36.0191	24528	11907.6	4.36296e-09	956.075	420.717	425.824	458.337	22483.2	192.31	89813.5	63225.6	489.673	4.36296e-09	256.506
Gln Val Tyr Asp	4.36296e-09	4.36296e-09	49.5723	112.91	2933.42	197.329	6171.15	5.13189	472.326	117.857	83.7203	880.598	3385.2	4.36296e-09	2747.89	359.565	65.2476	342.864	50700.2	186.932	101.513	406.08	4.36296e-09	1596.53	4.36296e-09	537.407	2410.6	15400.8	15394.1	349.353	508.435	279.2	258.475	145.504	2069.01	5017.25	172.308	4.36296e-09	2611.01	900.883	416.665	33.4274	272.967	509.99	6640.79	274.127	4621.21	392.062	8.90248
isoleucyl-thiazolidine	4.36296e-09	4.36296e-09	708.874	415.536	97.4534	392.423	13.5525	315.965	375.537	462.538	38.5704	505.533	527.891	760.539	4.36296e-09	207.25	630.299	342.562	1185.39	965.962	679.887	557.805	4.36296e-09	248.534	968.404	301.325	86.3457	4.36296e-09	4.36296e-09	249.422	233.693	106.799	232.686	118.243	59.7551	78.736	334.751	4.36296e-09	185.57	385.267	509.033	38.9057	0.659403	709.445	177.876	452.949	354.931	754.19	4.36296e-09
CDP-DG(i-20:0/18:1(12Z)-2OH(9,10))	4.36296e-09	2545.46	16892.7	16956.6	75339.6	63711.6	140557	458.252	75977.1	4.36296e-09	3654.68	77631.1	64941.7	4170.8	105877	4.36296e-09	7358.61	28694.9	33047.6	2434.26	4739.15	22914.4	951.298	49617.2	4.36296e-09	941.877	81018.8	222782	173259	6713.73	36197.3	56144.5	57625.7	11779.3	73188.3	56990.4	18468.3	4.36296e-09	16766.8	34033.8	1935.55	7310	78366.9	1784.91	139128	62302.5	57497.7	4.36296e-09	3152.96
N-(3-(Dimethylamino)propyl)acrylamide	4.36296e-09	4.36296e-09	140.147	143.225	1.21635	98.0427	4.36296e-09	158.091	281.285	110.086	16.8754	37.0584	71.071	79.5806	4.36296e-09	48.7747	152.432	86.4792	2.66045	183.525	273.709	186.063	4.36296e-09	41.9268	195.766	1188	109.056	10.2272	4.36296e-09	498.809	133.617	68.9545	93.6334	140.67	227.055	12.2628	73.9787	4.36296e-09	67.3581	431.836	110.888	0.38107	4.36296e-09	129.1	61.8533	60.2714	153.444	173.352	4.36296e-09
L-beta-Ethynylserine	2051.91	2421.22	1210.53	1288.61	2039.58	1618.89	1835.93	1852.61	1154.24	2216.95	2903.98	2353.06	1050.32	3199.98	2593.61	2039.53	1247.92	1915.33	1399.78	948.936	1124.9	1490.41	2853.32	1494.95	2884.94	943.632	2344.88	3469.57	3741.08	1690.85	1918.37	1920.76	2095.64	1878.62	2203.38	1721.88	1647.6	2048.77	1606.81	1195.78	1214.02	2208.5	1898.8	1363.42	1294.92	848.128	1876.52	1720.15	3136.11
17-phenyl-18,19,20-trinor-prostaglandin E2	4.36296e-09	11.4757	300.335	495.906	4.36296e-09	173.413	11.0678	83.1299	4.36296e-09	197.543	264.493	23.834	207.083	209.76	4.36296e-09	472.377	41.8507	54.5164	250.692	993.694	244.583	159.698	4.36296e-09	124.381	16.8547	1460.95	922.017	1953.24	1236.77	769.175	1353.56	1143.38	989.559	1300.67	1135.85	14.4514	299.458	4.36296e-09	25.2356	49.0237	871.964	210.436	78.2464	267.576	3.19014	450.66	95.615	526.634	4.36296e-09
6-beta-hydroxydexamethasone	4.36296e-09	293.187	1066.77	3308.92	46.3089	265.581	119.182	316.494	63.2596	551.031	5124.09	170.718	690.327	379.458	85.778	2049.37	571.9	236.505	391.712	1665	763.758	501.402	20.6378	248.734	191.902	3469.55	134.269	38.0986	38.7562	87.0103	34.9345	118.195	48.2255	431.355	152.325	60.3637	484.53	25.5242	226.103	594.791	2167.17	968.404	730.353	1220.98	26.0484	3471.8	434.843	1698.48	37.1651
DG(15:0/18:1(12Z)-O(9S,10R)/0:0)	4.36296e-09	4.36296e-09	77.5814	67.3377	4.36296e-09	42.6214	276.44	89.6667	45.0218	106.536	126.227	4.36296e-09	152.546	164.941	4.36296e-09	2616.99	4.36296e-09	132.04	62.2201	227.655	170.966	4.36296e-09	4.36296e-09	4.36296e-09	4.36296e-09	1140.65	15.2379	7.95719	4.36296e-09	111.967	4.36296e-09	489.207	152.955	4.36296e-09	4.36296e-09	76.6022	79.1617	4.36296e-09	4.8667	397.011	645.237	5.1409	162.988	1868.58	3.0299	829.331	7.9511	254.155	4.36296e-09
25-Hydroxyvitamin D2-25-glucuronide	4.36296e-09	81742.4	3.41266e+06	1.3072e+06	9.54549	50059.9	4349.41	41.9824	4.36296e-09	4.36296e-09	3.81349	4.36296e-09	12562.8	234.787	4.36296e-09	4.36296e-09	708964	4.36296e-09	4.36296e-09	4.36296e-09	4.36296e-09	4.36296e-09	4.36296e-09	4.36296e-09	1.72973	1719.29	1258.95	1352.86	7234.78	1646.87	1207.3	1342.15	1146.15	486.006	1511.51	372.037	2.36909	4.36296e-09	8970.75	3.58462	4.36296e-09	5.07241	106.193	1.33778	13.1451	3415.64	2612.81	0.0669739	1.24352
(1'S)-Averantin	153.934	7877.49	474591	141043	445.214	1466.7	556.647	326.404	115.393	310.695	485.737	505.826	409.385	439.133	683.254	546.888	104920	4245.1	410.683	228.745	275.325	282.107	541.62	554.024	437.078	477.115	603.494	620.823	1966.14	592.148	528.301	498.458	464.319	252.649	599.461	342.413	277.852	363.906	644.653	287.093	162.006	568.768	180.082	208.239	293.774	291.78	527.488	146.246	385.612
4-Hydroxydebrisoquine	73.72	4.36296e-09	4.36296e-09	14.0578	131.986	66.5615	102.217	123.798	71.2951	184.951	173.54	158.425	83.5801	242.476	128.922	246.308	14.2108	161.77	186.444	112.794	87.625	159.905	147.233	124.686	232.274	8289.59	10903	13474.2	30817.4	10286.3	9738.05	9625.39	9770.82	6312.61	11288.8	107.694	242.038	149.238	78.6912	65.5353	99.3511	207.39	124.861	93.0872	79.4831	170.487	127.052	92.7524	113.728
UDP-L-Ara4O	4.36296e-09	4.36296e-09	17.9415	40.5217	4.36296e-09	54.1379	6.98159	41.9755	64.5866	33.6328	4.36296e-09	5.05596	52.2968	43.2023	0.819594	38.3058	90.0586	52.6023	22.2976	42.9199	91.8876	38.5246	4.36296e-09	4.36296e-09	51.7317	180.862	202.36	46.8837	45.2445	327.72	150.538	190.83	159.687	139.644	40.3528	67.8522	99.0221	0.000716228	112.817	21.4072	59.4427	30.477	12.1364	23.8882	12.8292	26.094	43.1045	92.8996	4.36296e-09
Methoxymalic acid	2579.41	3365.05	1745.43	1692.52	2410.48	1843.26	2092.76	2054.18	1338.98	2472.4	3181.64	2655.36	1216.74	3801.04	2960.29	2222.32	1548.9	2328.09	1514.98	997.315	1264.03	1662.86	3134.57	1660.51	3294.38	72.9784	181.336	224.542	257.518	115.669	137.819	145.139	139.6	131.796	181.227	2036.1	1895.27	2316.14	1879.29	1407.25	1325.74	2452.11	2273.19	1554.1	1469.7	1016.98	2190.88	1824.36	3576.83
3-Carboxyoxy-2-hydroxypropanoic acid	417.21	562.902	294.728	264.232	376.991	292.197	332.599	319.576	213.338	399.96	511.361	396.045	190.156	594.317	411.039	348.928	254.679	372.553	232.623	160.69	203.491	264.68	497.44	265.882	482.551	598.345	1330.01	1920.61	1981.39	942.514	1090.9	1030.16	1167.88	1130.15	1255.79	322.238	304.032	390.977	295.817	227.38	205.014	394.009	365.447	249.414	219.136	162.157	346.165	307.341	519.12
2-Pyrone-4,6-dicarboxylate	599.221	730.889	415.817	405.237	519.013	403.882	447.82	447.786	285.151	556.132	707.397	577.822	269.711	815.736	613.626	480.797	332.07	689.851	334.676	210.708	285.285	357.329	691.852	391.482	697.09	93614.4	196296	268738	281762	148104	159991	145253	173025	169044	182415	448.209	404.181	523.986	424.652	326.211	294.478	557.153	495.811	346.167	331.745	229.505	469.197	400.678	739.163
D-Glucono-1,5-lactone 6-phosphate	2296.57	2648.61	1480.09	1349.75	1979.44	1469.55	1696.16	1686.35	1141.41	2151.63	2714.24	2279.86	1044.73	3288.57	2486.71	1925.09	1341.41	1958.74	1257.42	847.45	1059.98	1362.9	2684.65	1438.86	2739.44	62049.3	127056	175866	185967	98101.3	104429	94250.3	114348	111316	119004	1721.35	1603.28	2006.22	1618.08	1188.53	1100.43	2077.03	1848.45	1308.17	1238.38	853.788	1851.65	1495.73	3004.57
L-alpha-Amino-1H-pyrrole-1-hexanoic acid	4.36296e-09	4.36296e-09	165.149	300.406	4.36296e-09	159.359	4.36296e-09	109.388	352.987	314.902	43.8589	103.936	96.1386	759.246	4.36296e-09	53.5588	455.867	234.056	40.1155	661.851	528.976	229.503	4.36296e-09	218.578	778.386	643.737	89.0345	4.36296e-09	9.02368	512.737	125.102	373.734	272.618	532.297	118.263	50.6511	347.532	4.36296e-09	75.653	287.839	347.002	75.5185	53.1838	286.787	70.5724	247.5	84.0393	504.892	4.36296e-09
Asparaginylisoleucine	4.36296e-09	4.36296e-09	333.513	620.156	6.31229	255.774	4.36296e-09	483.312	506.093	2208.04	219.285	79.3256	124.766	222.055	4.36296e-09	134.077	689.845	305.018	35.8933	758.643	699.193	771.966	4.36296e-09	440.272	376.352	2147.08	671.747	89.9477	89.4006	2449.54	1267.24	1009.74	1141.92	1595.87	911.249	59.8414	206.306	4.36296e-09	191.303	1244.14	542.128	192.253	45.8761	436.426	111.768	105.986	118.85	789.013	4.36296e-09
Glutamyllysine	4.36296e-09	4.36296e-09	99.087	92.6958	4.36296e-09	79.6661	4.36296e-09	177.58	198.433	504.045	5.02313	17.6575	60.411	75.7944	4.36296e-09	66.1628	340.528	77.7221	10.192	200.554	195.207	213.583	4.36296e-09	90.5081	214.249	82.5665	546.664	415.499	479.424	70.7647	102.921	122.479	119.957	253.008	298.825	4.36296e-09	69.2188	4.36296e-09	54.6372	156.98	145.575	18.8091	49.8888	129.01	22.3115	22.1119	91.1912	314.648	4.36296e-09
Dihydrostreptomycin 6-phosphate	4.36296e-09	4.36296e-09	73.1675	133.408	96.4193	84.0337	0.359891	240.885	174.917	298.682	7914.58	5.19496	89.3377	78.0134	4.36296e-09	105.7	146.856	152.119	15.7525	213.968	303.696	192.435	4.36296e-09	99.132	19.3202	1288.29	201.643	95.5075	46.4177	1309.92	324.502	329.746	468.698	237.949	131.386	9.94315	164.387	4.36296e-09	48.1165	24349.3	279.343	4.36296e-09	16819.3	71.8326	9.49098	15.4949	12.8059	131.524	4.36296e-09
Glu Thr Val Arg	4.36296e-09	9.36328	4149.12	3799.28	1302.58	4670.09	163.673	1133.35	11445.8	256.628	398.87	2363.07	2698.25	2758.89	13.8084	84.3476	3528.83	7336.55	760.721	1924.13	2460.41	8353.24	4.36296e-09	4791.35	90.3226	2585.97	8349.28	666.318	2422.75	12096.6	7648.18	6918.86	5833.92	11693.2	7307.88	3585.49	4392.85	4.36296e-09	5263.94	2365.25	4196.43	1062.8	695.553	7100.51	7273.63	2001.87	890.293	1351.39	66.6055
Amphibine H	4.36296e-09	4.36296e-09	176.119	1266.48	4.36296e-09	270.949	4.36296e-09	629.489	514.172	820.2	3.584	134.816	151.84	114.588	4.36296e-09	301.574	339.264	497.467	246.834	553.064	719.081	614.089	4.36296e-09	883.494	303.348	434.394	438.068	112.121	12.4246	299.977	246.805	127.052	87.9419	153.206	207.024	74.5966	340.325	4.36296e-09	551.147	1194.12	706.054	51.5734	4.36296e-09	162.017	120.725	129.265	35.7494	209.266	4.36296e-09
(2R,3R)-3-Methylglutamyl-5-semialdehyde-N6-lysine	4.36296e-09	4.36296e-09	166.158	250.223	0.332216	190.625	4.36296e-09	277.629	136.717	553.836	39.1366	37.5019	107.366	210.4	4.36296e-09	159.957	351.946	160.848	4.36296e-09	393.954	409.719	231.59	4.36296e-09	134.822	540.332	202.594	20.7996	4.36296e-09	4.36296e-09	199.263	44.2785	5.37769	15.0695	147.522	27.648	4.36296e-09	135.209	4.36296e-09	70.0393	150.323	220.225	33.2334	0.0107086	191.271	29.1379	27.2741	121.447	346.446	4.36296e-09
LysoPC(18:3(6Z,9Z,12Z)/0:0)	4.36296e-09	4.36296e-09	76.7535	4.36296e-09	4.36296e-09	26.3486	4.36296e-09	2.00308	121.037	19.8686	4.36296e-09	4.36296e-09	28.3516	17.5974	4.36296e-09	3.68088	10.5772	18.2172	13.8308	221.934	53.722	31.0372	4.36296e-09	18.8173	45.6905	546.758	22.0894	4.36296e-09	22.5956	11.9794	4.35216	15.62	265.785	162.482	23.847	6.45549	40.5846	4.36296e-09	44.9946	8.35331	86.4638	4.36296e-09	4.36296e-09	103.259	2.6514	17.8884	2.63454	13.0303	4.36296e-09
Avermectin A1b aglycone	4.36296e-09	4.36296e-09	20.7192	3.36018	4.36296e-09	33.5228	4.36296e-09	54.2441	181.013	33.4441	4.36296e-09	46.4958	50.7398	4.36296e-09	4.36296e-09	4.36296e-09	41.4314	7.06283	14.3473	60.0308	35.9762	91.3814	4.36296e-09	174.514	4.36296e-09	1199.14	509.923	43.1661	16.5307	685.826	822.558	454.324	703.324	215.503	865.692	7.8141	40.8755	4.36296e-09	58.7579	91.4999	101.112	19.7273	11.1726	142.002	88.6656	116.466	13.1743	73.5666	4.36296e-09
Glutaminylphenylalanine	4.36296e-09	4.36296e-09	49.396	8.06027	4.36296e-09	24.3021	4.36296e-09	17.5386	38.3845	30.8153	4.36296e-09	4.36296e-09	21.7184	15.838	22.6531	4.36296e-09	37.6047	11.3796	4.36296e-09	72.9634	47.9826	17.3027	4.36296e-09	0.879234	4.36296e-09	9.98104	56.6636	14.4551	32.0572	5.5653	64.7978	125.079	108.697	65.2012	525.058	14.1456	31.8152	4.36296e-09	73.2678	21.2969	39.1987	4.36296e-09	4.36296e-09	12.0001	5.20952	16.8279	48.2255	58.6464	4.36296e-09
5a,11a-Dehydrooxytetracycline	4.36296e-09	4.36296e-09	4.36296e-09	2.41168	4.36296e-09	11.2861	4.36296e-09	14.6184	4.63633	52.0492	4.36296e-09	1.57425	4.36296e-09	5.69017	4.36296e-09	2.10833	5.04459	14.7155	4.36296e-09	14.0425	25.8819	13.4729	4.36296e-09	0.625887	4.9783	54.279	102.403	20.1457	5.20169	147.464	45.4804	103.855	90.1221	44.837	26.4162	4.36296e-09	4.36296e-09	4.36296e-09	1.35632	1.3098	11.9057	4.36296e-09	4.36296e-09	38.6339	4.36296e-09	0.133643	4.36296e-09	5.82787	4.36296e-09
L-Tryptophan	62.4634	793.824	2241.94	2527.7	204.132	3864.66	202.45	5124.2	2841.13	3956.09	1750.8	3052.32	1465.06	4627.83	906.04	8666.82	4810.51	4662	401.382	8793.17	8196.95	4770.9	109.811	2394.11	6954.22	3887.75	8374.27	745.415	2385.61	11118.8	2485.78	5595.81	4191.15	7300.97	5318.32	1566.69	3044.67	4.36296e-09	2340.57	3906.59	5522.66	1960.31	467.872	3894.23	957.954	949.494	1425.43	7086.86	107.987
p-Coumaroylagmatine	4.36296e-09	4.36296e-09	756.04	339.661	82.4229	917.319	4.36296e-09	352.17	674.145	276.505	84.669	284.578	1145.79	460.676	4.36296e-09	110.299	536.866	383.815	1144.63	635.705	953.444	1362.07	4.36296e-09	2136.31	492.611	68.1963	63.3313	4.36296e-09	4.36296e-09	509.811	20.9298	36.136	47.7155	39.1595	66.0003	1843.2	341.324	4.36296e-09	537.061	611.942	333.978	55.8473	97.851	245.697	504.5	721.906	296.247	289.359	4.36296e-09
PS(16:1(9Z)/20:4(6Z,8E,10E,14Z)-2OH(5S,12R))	4.36296e-09	4.36296e-09	20.8464	225.012	4.36296e-09	166.59	4.36296e-09	428.725	72.1946	175.853	4.36296e-09	4.36296e-09	88.3082	412.577	4.36296e-09	4.36296e-09	53.2555	212.753	4.36296e-09	236.148	194.44	46.1793	4.36296e-09	12.0717	4.36296e-09	32.8826	4.36296e-09	12.0772	4.36296e-09	45.665	177.666	3.89582	4.36296e-09	2.29877	7.19174	4.36296e-09	165.275	4.36296e-09	11.1111	4.36296e-09	111.343	4.36296e-09	4.36296e-09	8.56066	4.36296e-09	4.36296e-09	4.36296e-09	4.05242	4.36296e-09
5-Isoxazoleacetic acid, 4,5-dihydro-3-(4-hydroxyphenyl)-, methyl ester	40.1317	467.84	818.179	260.857	9304.48	788.376	1382.15	414.212	819.528	450.633	23207.4	1074.45	104.713	2415.84	1396.28	456.918	2804.55	575.466	178.768	420.827	635.428	90.2981	12.137	517.562	1168.42	851.195	458.641	118.306	814.723	970.757	237.41	458.325	1345.95	312.969	816.448	136.596	640.269	4.36296e-09	887.027	17297.7	729.855	1094.61	76494.6	35.4152	147.779	153.896	167.714	5880.17	1600.22
Isoleucylhydroxyproline	4.36296e-09	207.226	2630.15	1338.7	5327.19	2824.29	12115.6	1493.94	1628.02	1995.82	543.514	2682.35	12236.6	3513.98	2709.06	857.477	2381.91	2094.43	37431.7	2972.37	2549.6	3360.22	97.0521	5938.86	2902.56	115.29	13.6665	4.36296e-09	4.36296e-09	217.795	65.145	62.1335	64.7281	107.988	32.3319	9994.22	3133.75	4.36296e-09	6742.39	873.066	2124.49	1325.28	287.751	4907.93	8190.37	4748.64	10184.4	2107.18	992.511
CDP-abequose	4.36296e-09	4.36296e-09	50.3718	222.542	26.2026	97.1283	4.36296e-09	112.753	128.984	405.152	275.464	117.658	4.36296e-09	87.8387	7.98868	467.058	90.6549	144.019	4.36296e-09	273.069	187.835	93.5837	4.36296e-09	37.7584	1013.78	291.361	95.7504	12.0179	126.864	199.574	50.2819	130.041	81.4778	254.864	48.4585	8.67444	50.7366	4.36296e-09	10.855	157.938	182.83	242.328	11.0493	43.2595	11.7805	4.36296e-09	89.3241	282.689	4.36296e-09
3-Methyldioxyindole	203605	245339	143041	98483.5	169132	117475	144090	125085	66572.8	156243	228905	161506	70865	230338	212100	130873	102785	138853	87197.9	38200.4	65246.6	91465.2	250520	91750.8	185616	2787.17	9504.04	14530.7	14048.9	5973.79	7052.41	5940.63	7745.62	6941.15	8740.34	128428	114172	163428	107404	71765.7	64519.3	155392	144608	82198.6	88064.8	48887.1	136639	99360.9	256443
Coumarin	22799.1	29371.2	20071	15452.8	22111.1	16570.5	19492.9	18313.5	10718.1	21733.6	29154.6	23064.4	10357.1	32684.8	25721.9	17297.6	14434	19926.8	11689.3	6195.74	9689.62	13516.1	30737.2	13897.4	24574.7	4952.87	17241.6	27021.4	25626.3	10707.3	13087.9	11009.6	14379.5	12514.1	15776.8	18531.3	16424.2	20442.7	16066.5	10998.5	9538.48	20984.8	14831.9	12210.4	13427.2	7684.24	18815.1	13950.6	35068.2
GDP-valienol	409.177	622.709	189.436	239.871	330.015	252.226	236.955	299.78	82.9727	325.488	500.204	374.74	84.8308	569.596	331.832	313.15	147.6	261.003	92.0399	88.1355	177.394	177.53	566.617	208.69	336.998	4.36296e-09	98.3104	68.2821	115.546	4.36296e-09	15.545	4.36296e-09	13.1786	50.3603	40.0357	232.986	222.446	290.469	179.806	240.255	130.731	388.567	46.4536	143.559	142.58	40.9347	170.398	189.378	510.966
Cannabidiolic acid	4.36296e-09	4.36296e-09	140.81	57.2967	1106.13	65.3144	718.466	181.124	297.561	293.19	20.7046	45.2397	316.943	28.1405	4.36296e-09	4.36296e-09	65.4242	76.1497	351.324	103.656	92.5139	113.497	4.36296e-09	163.021	4.36296e-09	1121.96	770.978	3706.86	1574.91	1716.64	464.591	462.045	586.028	1035.6	798.243	2667.21	250.654	4.36296e-09	311.934	214.634	149.943	4.36296e-09	47.4156	115.756	686.931	660.325	941.633	80.5458	3.56916
(-)-Ditryptophenaline	4.36296e-09	4.36296e-09	473.186	88.397	458.484	339.948	123.265	27.3113	3332.69	4.36296e-09	3.52654	946.081	372.848	82.4559	42.3013	4.36296e-09	112.456	208.23	652.84	159.333	77.06	803.823	4.36296e-09	1050.94	4.36296e-09	2020.37	4710.97	1154.85	1118.43	17778	14221.3	21998	7615.76	3933.64	2467.75	1789.48	754.847	4.36296e-09	632.959	417.779	931.004	298.938	803.575	2326.32	1627.5	584.638	235.039	14.5886	4.36296e-09
Nomilinic acid 17-glucoside	4.36296e-09	4.36296e-09	4.36296e-09	4.3479	5.33808	4.36296e-09	4.36296e-09	55.1756	113.692	22.7645	4.36296e-09	4.36296e-09	11.9698	4.36296e-09	4.36296e-09	4.36296e-09	25.0668	4.36296e-09	31.0841	61.7363	103.506	8.89527	4.36296e-09	14.2524	68.107	58.2741	13522.3	154.565	552.715	32.8199	152.69	3.03107	0.0776884	23.0058	50.1327	30.6303	8.04886	4.36296e-09	4.36296e-09	64.553	9.83336	4.36296e-09	4.36296e-09	18.7128	87.0683	36.7907	4.36296e-09	5.09823	4.36296e-09
Avermectin B1b	4.36296e-09	76.7021	2913.56	6923.2	2700.32	6412.6	535.927	9.90504	13370.8	14.1238	2598.26	9758.72	807.334	2660.5	2215.97	138.762	4288.89	8962.09	366.15	177.224	144.67	18547.5	4.36296e-09	23852.5	624.763	45.4402	7.54676	155.701	372.226	49.4539	28.5659	59.8666	20.4398	4.36296e-09	32.8619	5205.23	2420.96	4.36296e-09	29451.8	42398.9	1795.8	3191.75	190.788	4666.47	10136.4	592.371	8230.06	39.3625	575.119
(R)-2-Amino-N-(2,2,4,4-tetramethyl-3-thietanyl)propanamide	4.36296e-09	25.6384	1104.43	774.645	30.2362	692.206	14.3307	656.792	582.388	914.128	110.23	178.858	699.751	1077.47	4.36296e-09	449.041	1165.29	429.939	790.023	1558.46	806.991	645.419	4.36296e-09	279.073	1451.37	688.631	369.514	55.7737	118.484	755.728	527.351	520.148	690.553	306.381	172.186	216.743	672.159	4.36296e-09	362.536	370.83	835.334	116.564	11.554	1235.64	423.929	419.682	745.628	1390.69	4.36296e-09
all-trans-Retinoyl-beta-glucuronide	4.36296e-09	4.36296e-09	47.3561	53.2695	6.9687	102.257	3.08781	140.142	258.195	195.167	4.36296e-09	79.1069	189.84	93.7757	1.48659	4.36296e-09	155.331	118.606	105.226	164.673	155.539	140.967	4.36296e-09	118.633	4.36296e-09	133.212	24.3321	420.144	110.716	47.7021	30.8067	203.906	205.393	4.36296e-09	44.0473	107.695	93.2852	4.36296e-09	145.253	146.828	86.258	1.62745	803.95	88.4315	109.837	100.077	58.5979	100.406	4.36296e-09
Pravastatin	4.36296e-09	4.36296e-09	54.0648	209.064	2.84431	317.636	16.1843	14.4928	142.649	49.0379	4.36296e-09	52.2175	926.139	52.6697	4.36296e-09	12.2362	356.011	111.933	1830.58	95.2326	132.5	256.698	4.36296e-09	407.879	55.6996	182.183	176.324	280.989	244.025	121.275	86.4649	56.8192	56.3279	180.277	116.606	144.999	77.4077	4.36296e-09	199.504	56.8484	101.038	167.944	87.1356	231.812	808.493	1110.06	441.531	77.5642	4.36296e-09
Gentamicin C	4.36296e-09	3329.83	8525.18	1437.57	25179.5	9038.06	9846.72	5226.77	11851.6	1431.17	1309.59	46515.1	10126.6	9805.08	2747.07	42.3731	3026.47	17562.8	7345.63	1708.39	4035.5	23218	16.8	89103	359.375	352.395	11.8312	4.36296e-09	7.625	904.571	135.335	312.52	709.569	25.512	33.5024	64521.8	14183.8	4.36296e-09	58027.2	32693.9	2091.81	7256.38	7357.68	5719.45	49704.7	20888.3	29255.1	1296.38	4.36296e-09
Cyclohexylsulfamate	4.36296e-09	4.36296e-09	4.36296e-09	49.9628	4.36296e-09	2.78379	203.463	0.210959	18.8013	4.36296e-09	1.49872	24.244	285.922	4.36296e-09	97.0127	4.36296e-09	24.0027	45.4044	858.473	2.18258	6.67582	4.59222	148.176	22.3205	7.71039	99.4182	152.931	293351	220.618	115.889	89.6701	91.2243	79.5869	119.703	124.425	0.0308315	2.0656	4.36296e-09	5.25088	6.85258	9.04215	2.40298	44.7185	37.9006	2.31716	38.7977	6.17627	498.425	142758
11beta,21-Dihydroxy-3,20-oxo-5beta-pregnan-18-al	4.36296e-09	4.36296e-09	55.872	36.7177	4.36296e-09	53.0381	4.36296e-09	202.376	369.57	68.7446	4.10872	37.8557	227.293	12.2175	4.36296e-09	20.3053	111.745	63.2508	22.8043	148.669	253.19	115.647	4.36296e-09	27.4083	88.5218	813.743	1858.26	174.502	553.081	574.976	2345.64	1700.73	2642.07	128.78	1447.28	32.4927	55.2697	4.36296e-09	24.9756	339.38	145.979	11.3263	29.5596	245.126	102.816	30.201	19.7428	209.316	6.22094
Prostaglandin E2	4.36296e-09	4.36296e-09	24.2823	6.5301	4.36296e-09	26.3475	4.36296e-09	37.6452	72.3489	28.4076	4.36296e-09	4.36296e-09	6.32808	42.2215	4.36296e-09	6.31316	84.3578	7.6899	3.34046	40.0628	30.2344	13.699	4.36296e-09	11.8289	6.90785	77.4299	50.6447	4.36296e-09	4.36296e-09	69.2292	4.36296e-09	4.36296e-09	4.36296e-09	68.941	59.9829	2.95203	3.74624	4.36296e-09	13.609	32.9689	67.7483	18.8947	4.36296e-09	60.2327	1.07786	27.445	16.4824	146.165	4.36296e-09
Cholylaspartic acid	4.36296e-09	14.6263	33.8873	249.616	218.673	259.476	293.022	350.148	252.068	17.2916	4.36296e-09	75.4079	375.27	104.243	4.36296e-09	4.36296e-09	700.937	214.172	167.035	122.946	139.022	298.013	4.36296e-09	103.837	4.36296e-09	834.996	777.355	116.834	306.236	734.069	489.835	371.593	629.838	279.41	1222.29	412.334	148.279	4.36296e-09	235.441	273.174	232.573	144.818	510.605	119.658	434.881	459.785	213.271	221.233	4.36296e-09
Ganoderic acid H	4.36296e-09	4.36296e-09	4.36296e-09	4.98277	4.36296e-09	20.8278	5.01506	281.571	100.786	6.49617	4.36296e-09	4.36296e-09	93.2464	6.0717	4.36296e-09	4.36296e-09	156.013	5.15628	222.289	194.889	255.918	41.5016	4.36296e-09	37.3551	4.9011	2165.16	1691.53	1063.39	1821.43	2378.7	2109.28	1963.16	2053.13	1559.69	1603.98	24.4056	60.0992	4.36296e-09	3.13765	165.985	90.3768	4.36296e-09	14.3163	41.7428	32.4406	249.575	33.259	110.032	4.36296e-09
27-O-demethylrifabutin	4.36296e-09	4.36296e-09	298.623	157.325	4.36296e-09	186.677	4.36296e-09	237.993	183.577	176.246	4.36296e-09	23.2385	105.893	31.4603	4.36296e-09	42.9353	149.467	204.496	2.87546	538.02	745.343	200.476	4.36296e-09	40.5272	262.121	1558.51	1174.24	283.179	289.878	574.804	918.942	582.939	641.354	1303.33	909.844	7.63416	371.452	4.36296e-09	62.0317	26.3003	324.611	4.36296e-09	125.752	152.144	42.9862	64.0909	12.2553	119.035	4.36296e-09
7-O-Acetylsalutaridinol	4.36296e-09	4.36296e-09	4.7463	23.5946	4.36296e-09	4.36296e-09	4.36296e-09	1.87035	26.4418	19.2681	4.36296e-09	4.36296e-09	4.36296e-09	4.36296e-09	4.36296e-09	4.36296e-09	28.014	4.36296e-09	1.41217	34.4356	24.7614	18.259	4.36296e-09	36.4354	23.5446	318.763	64.0011	4.36296e-09	6.56539	186.078	74.4174	116.862	161.531	235.745	59.7542	4.36296e-09	4.36296e-09	4.36296e-09	20.2302	25.1194	27.7231	15.2633	2.28994	51.9971	20.5491	9.84428	11.4443	79.5777	4.36296e-09
(R)-Ruxolitinib	4.36296e-09	4.36296e-09	904.655	870.698	2022.93	1116.79	1197.21	712.568	1085.55	664.897	376.573	732.171	1856.29	955.474	173.404	344.614	1272.13	1056.34	2763.39	1519.69	810.204	812.662	78.7951	434.874	1174.9	2088.13	952.367	122.182	113.937	929.502	860.098	634.167	599.777	1212.09	1116.45	1023.31	722.756	4.36296e-09	1073.38	598.571	931.082	145.499	31.3791	1040.11	1611.13	205.967	3528.82	1278.79	2.37764
Leucyl-Isoleucine	4.36296e-09	281.931	3556.55	5635.29	235.049	4659.11	40.8859	6397.04	2877.51	9770.9	1195.6	1104.09	3244.37	8122.27	7.83767	1766.45	8006.9	5469.22	1330.34	9112.1	6755.93	4917.9	64.7557	2498.51	13574.4	2389.03	861.191	58.7625	53.2927	2422.25	1676.53	997.641	1210.15	2851.59	1358.87	218.145	4397.34	4.36296e-09	850.584	1676.72	4741.28	1000.14	55.2026	7643.75	1150.03	887.536	1513.67	5667.97	4.36296e-09
Arginyl-Leucine	4.36296e-09	4.36296e-09	622.519	396.281	18.0638	269.158	4.36296e-09	275.568	241.204	504.517	97.3658	38.8629	115.053	242.687	4.36296e-09	109.279	525.434	215.554	28.5808	1113.58	621.299	257.916	4.36296e-09	229.071	778.087	3018.75	413.877	44.6261	119.865	1707.22	410.742	131.311	371.79	1390.83	468.96	7.35123	198.198	4.36296e-09	95.7026	162.26	490.25	70.5786	4.36296e-09	285.171	115.813	65.8907	229.799	537.808	4.36296e-09
Inuline	4.36296e-09	4.36296e-09	177.092	40.4072	69.5885	62.4336	182.52	562.154	213.881	170.488	4.36296e-09	16.2027	354.332	20.9852	4.36296e-09	4.36296e-09	239.226	78.6128	651.809	219.264	750.201	242.086	4.36296e-09	71.5519	4.36296e-09	787.065	29.4238	14.6579	4.20683	837.299	418.488	144.556	179.849	3.60963	340.272	372.303	251.103	4.36296e-09	222.545	275.1	153.567	4.36296e-09	131.579	211.378	341.279	1369.64	161.493	53.7919	4.36296e-09
Tobramycin	4.36296e-09	4.36296e-09	7.91203	27.5584	4.36296e-09	5.21681	4.36296e-09	75.4154	31.9701	147.992	4.36296e-09	4.36296e-09	15.7021	3.5891	4.36296e-09	4.36296e-09	71.6652	13.7123	9.69281	86.9246	74.1156	73.7531	4.36296e-09	29.7231	21.5006	24.405	111.978	4.36296e-09	4.36296e-09	4.36296e-09	8.58224	62.75	47.8993	4.84816	123.624	4.36296e-09	4.36296e-09	4.36296e-09	24.1249	85.5171	27.2023	4.36296e-09	2.28047	34.8709	22.8713	76.2789	12.039	51.4981	4.36296e-09
Homotrypanothione disulfide	4.36296e-09	4.36296e-09	4.36296e-09	1.84861	4.36296e-09	5.73284	4.36296e-09	105.716	68.6387	4.24431	4.36296e-09	0.611901	29.5886	5.87934	4.36296e-09	4.36296e-09	60.7527	16.3646	55.6827	95.4877	157.228	22.757	4.36296e-09	18.3962	4.36296e-09	1806.39	4275.15	3485.68	3815	1048.07	1794.04	1914.89	1821.6	51.9382	3074.68	4.36296e-09	79.1388	4.36296e-09	2.44861	27.8622	46.9898	4.36296e-09	4.36296e-09	36.2584	9.5694	101.795	5.80993	21.4715	4.36296e-09
4,21-Dehydrogeissoschizine	4.36296e-09	4.36296e-09	40.819	76.742	15.2166	74.3482	16.4529	54.3454	175.195	69.2152	4.46787	36.313	63.8005	64.7139	4.36296e-09	4.36296e-09	55.4112	83.1371	4.36296e-09	134.665	90.8748	66.676	4.36296e-09	70.866	72.5584	27.9852	95.7307	4.36296e-09	4.36296e-09	114.616	280.21	302.365	43.4585	4.36296e-09	14.1179	4.36296e-09	53.8447	4.36296e-09	31.0243	105.057	72.7159	4.36296e-09	12.0991	77.885	82.7115	16.3328	43.2511	116.911	2.70744
Integerrimine	16.9208	73.6045	983.877	1593.51	104.466	1817.04	32.838	3420.96	1205.64	3768.2	150.999	828.589	1781.55	1585.05	97.1869	91.7967	1982.58	1580.23	101.448	1490.49	2157.73	2589.73	49.8503	2398.47	794.813	110.199	66.6156	15.5627	27.9696	87.9787	57.8514	131.081	111.604	132.659	493.384	338.787	609.166	21.7319	2225.96	2231.49	1324.05	777.007	170.508	2902.24	515.189	415.334	846.568	1569.18	160.701
Tamoxifen	4.36296e-09	4.36296e-09	127.942	266.339	17.6058	131.336	7.95189	214.862	279.18	311.897	22.3357	37.3003	51.2441	63.6133	4.36296e-09	63.9316	410.516	113.759	55.9846	523.958	317.451	266.254	4.36296e-09	209.739	189.566	1410.09	169.341	2.77768	25.7763	883.714	115.44	167.483	170.908	407.704	144.654	170.414	76.494	4.36296e-09	466.557	251.457	448.483	50.2869	2.8355	181.755	126.437	109.073	323.576	625.134	4.36296e-09
Monacolin L acid	4.36296e-09	4.36296e-09	245.478	205.014	7.75336	197.44	4.36296e-09	300.876	137.813	403.836	77.7665	52.9293	233.944	205.524	4.36296e-09	101.613	477.08	122.846	182.166	537.374	532.259	497.8	4.36296e-09	234.807	368.489	1969.74	1937.58	4965.26	14253.9	3373.07	3252.78	5754.07	1657.65	3335.7	2497.12	34.7024	126.591	4.36296e-09	111.539	1512.63	257.776	120.113	15.7549	575.424	210.543	172.798	280.386	505.633	4.36296e-09
Abeado	4.36296e-09	4.36296e-09	94.5906	107.282	4.36296e-09	34.9246	4.36296e-09	58.38	220.154	74.3305	4.36296e-09	19.3476	29.9367	63.17	4.36296e-09	15.3566	111.348	39.6741	13.0759	93.6027	66.0697	102.069	4.36296e-09	295.102	44.984	194.056	166.541	865.658	1920.38	135.541	75.3	12.5	28.9633	60.9243	44.1566	33.1721	24.4777	4.36296e-09	147.218	57.6254	184.331	34.5394	18.1522	351.308	86.8966	65.3337	102.545	150.244	4.36296e-09
Abscisic acid glucose ester	4.36296e-09	4.36296e-09	4.36296e-09	4.36296e-09	4.36296e-09	4.36296e-09	127.465	4.36296e-09	18.1889	4.36296e-09	4.36296e-09	4.36296e-09	4.36296e-09	4.36296e-09	4.36296e-09	4.36296e-09	10.9877	4.36296e-09	13.2683	23.3576	7.94747	4.36296e-09	4.36296e-09	5.06811	4.36296e-09	553.138	121.754	1.50865	4.36296e-09	204.002	7.7812	70.6524	11.2532	414.332	44.0913	600.808	4.36296e-09	4.36296e-09	56.5546	4.36296e-09	2.65759	4.36296e-09	4.36296e-09	4.36296e-09	5.062	8.0719	42.636	4.36296e-09	4.36296e-09
Acuminoside	4.36296e-09	4.36296e-09	18.7973	68.1568	4.36296e-09	37.1378	4.36296e-09	140.008	188.028	78.3743	4.36296e-09	4.36296e-09	108.62	121.094	4.36296e-09	2.46464	234.032	44.2609	98.5965	199.354	155.273	82.7815	4.36296e-09	86.8461	43.426	40.1969	30.9611	407.459	2022.68	18.5009	38.783	23.4402	45.1901	4.36296e-09	94.3428	13.0057	122.194	4.36296e-09	37.9062	142.225	106.932	4.36296e-09	0.979928	54.1866	46.1536	114.691	67.6527	267.833	4.36296e-09
5-Oxo-delta-bilirubin	4.36296e-09	4.36296e-09	130.584	102.779	33.3808	53.8917	47.2367	186.916	739.083	427.828	95.5133	94.6383	177.104	268.709	4.36296e-09	592.519	409.511	228.891	102.405	80.8815	93.7842	131.972	4.36296e-09	869.339	4.36296e-09	393.099	958.042	211.928	351.216	213.456	362.509	252.618	445.899	250.189	771.018	86.366	371.879	4.36296e-09	433	398.542	343.497	201.412	13.1707	684.753	393.754	56.2787	187.791	239.349	4.36296e-09
Leukotriene D4 methyl ester	4.36296e-09	4.36296e-09	351.083	1271.1	182.999	676.016	4.36296e-09	25.0992	657.12	8.06893	186.466	790.419	117.781	551.418	2.95003	2.20681	691.662	851.266	97.38	491.833	227.791	2906.77	4.36296e-09	1020.57	4.36296e-09	752.082	13429.3	379.594	1873.28	903.13	1238.96	545.307	314.004	4665.1	3519.99	524.724	229.416	4.36296e-09	3663.94	2298.99	522.671	133.56	4.36296e-09	838.951	520.357	92.1928	685.445	185.032	4.36296e-09
Stachyflin	4.36296e-09	4.36296e-09	86.2156	379.549	266.088	142.884	56.2642	177.067	331.798	395.575	24.0712	73.6823	157.001	64.9758	21.7786	9.22328	590.374	109.316	327.626	395.28	284.282	311.516	4.36296e-09	605.884	171.127	757.707	134.687	4.36296e-09	19.2972	592.656	179.983	204.421	391.898	338.963	210.081	155.377	51.6628	4.36296e-09	460.024	809.716	294.748	227.572	4.36296e-09	185.811	385.86	161.911	581.088	707.951	4.36296e-09
5-Hydroxylysinonorleucine	4.36296e-09	23.9521	325.75	79.0223	4.36296e-09	160.159	17.1357	63.6503	247.605	44.0782	3.39945	43.494	365.417	310.949	4.36296e-09	8.34996	310.825	116.394	623.692	77.8694	49.419	139.537	4.36296e-09	276.138	4.36296e-09	91.7847	60.7868	2.73388	41.6625	124.573	177.659	273.317	460.05	45.7111	104.188	66.8727	83.1323	4.36296e-09	238.021	6.7286	161.466	76.9312	116.26	951.114	312.598	423.538	491.882	252.566	4.36296e-09
Hydroxytamoxifen	4.36296e-09	4.36296e-09	79.5561	135.591	11.3667	45.679	3.05703	218.531	320.158	53.9979	20.123	280.38	94.0427	5.97371	4.36296e-09	5.8049	289.752	118.494	199.318	310.987	367.576	197.1	4.36296e-09	382.235	155.45	1190.51	259.853	4.36296e-09	10.979	922.706	409.705	168.749	144.572	777.211	318.826	48.0401	196.657	4.36296e-09	74.1511	1758.22	294.927	50.516	585.763	351.813	43.3486	135.433	357.504	552.303	4.36296e-09
N-Succinyl-LL-2,6-diaminoheptanedioate	4.36296e-09	4.36296e-09	12090	3838.06	8969.42	12200.2	13907.6	617.421	8311.98	9.58143	209.175	26855.9	14412.9	14967.8	472.841	4.36296e-09	11252.9	19953.7	3418.67	215.967	161.525	23441.8	4.36296e-09	31806.4	4.36296e-09	569.425	40982.9	15102.2	21260	3635.27	12809.5	15432.2	13401.7	252.562	30341.3	33941.6	7381.08	4.36296e-09	68601.6	26.4264	1939.07	15829.1	24513.6	14689.5	32943	6353.12	35373.3	239.706	4.36296e-09
Glycyl-Arginine	4.36296e-09	4.36296e-09	11.152	44.7722	4.36296e-09	29.4255	4.36296e-09	56.2538	64.39	256.554	4.36296e-09	0.900102	7.57466	4.36296e-09	4.36296e-09	0.924731	66.654	63.1828	4.36296e-09	107.222	56.1363	36.6433	4.36296e-09	26.09	130.185	41.3891	40.0308	189.971	354.456	41.0059	45.0902	30.7878	55.4539	37.7634	40.3378	4.36296e-09	33.5411	4.36296e-09	5.87364	4.36296e-09	47.6605	4.36296e-09	22.405	13.3252	4.36296e-09	4.36296e-09	4.36296e-09	55.1898	4.36296e-09
Dihydroshikonofuran	4.36296e-09	264.76	1200.17	1912.21	235.925	1334.5	52.8579	1969.61	2807.14	7636.77	478.227	664.511	609.732	749.249	343.256	476.972	2834.85	3457.84	262.65	4835.85	3827.24	3938.78	7.27799	911.28	5770.75	345.167	53.5464	4.36296e-09	2.51741	306.29	153.654	94.7899	168.819	218.926	23.7114	951.914	1127.73	4.36296e-09	1711.62	4171.24	2491.55	1011.81	1066.27	1853.87	355.281	497.763	584.598	1863.85	4.99034
Lumiflavin	4.36296e-09	4.36296e-09	83.9153	219.786	70.5781	82.9545	11.9869	106.457	90.5584	398.458	215.527	46.9895	20.5284	138.316	4.36296e-09	623.812	181.119	110.34	3.86917	188.411	131.278	117.096	4.36296e-09	62.4046	671.334	637.32	230.239	104.745	197.579	602.96	210.279	248.545	187.345	801.214	142.516	59.8835	92.1452	4.36296e-09	152.879	545.693	200.899	130.277	92.661	228.928	42.8653	19.7465	96.7632	306.4	4.36296e-09
Enkephalin L	4.36296e-09	4.36296e-09	382.19	425.332	189.586	279.65	668.29	303.52	491.472	248.6	4.36296e-09	137.356	884.801	319.515	2.9793	72.4348	449.656	196.363	2733.07	447.32	288.979	378.938	4.36296e-09	623.298	171.904	124.387	791.508	22669.7	20417.7	50.3898	466.554	1389.32	1658.4	6.32977	1417.45	818.471	349.253	4.36296e-09	633.404	283.383	429.607	180.118	109.063	512.176	854.793	502.219	617.126	400.802	4.36296e-09
Littorine	4.36296e-09	4.36296e-09	6.79329	12.1617	4.36296e-09	31.7512	4.36296e-09	38.4143	22.4792	31.1294	4.36296e-09	1.2065	25.136	32.4237	4.36296e-09	0.129983	36.2006	38.8485	5.95547	76.7266	57.1007	55.5765	4.36296e-09	31.8059	87.3153	100.331	15.5304	4.36296e-09	4.36296e-09	48.9338	34.6006	17.1241	11.3662	38.0655	9.68536	4.36296e-09	17.2812	4.36296e-09	3.49804	42.7634	28.7677	4.36296e-09	4.36296e-09	40.4662	18.5701	10.5122	48.3463	32.9205	4.36296e-09
Ala Glu Ile Lys	4.36296e-09	11.563	675.977	611.395	1132.79	1731.07	171.652	1226.36	1024.5	177.277	80.7442	1435.09	3263.05	1778.49	4.36296e-09	11.3973	1120.8	1453.49	1394.68	2383.7	1846.08	2701.23	4.36296e-09	4200.07	180.903	169.224	238.895	3886.71	478.611	134.069	383.55	49.6084	117.958	72.0981	145.791	5134.43	963.479	4.36296e-09	10684.9	115.483	817.682	618.705	2602.9	1166.35	2936.35	1824.21	3412.4	275.105	4.36296e-09
Methylene dithiocyanate	65.7983	767.376	1217.17	883.373	3102.29	504.094	999.566	476.02	541.091	764.341	854.906	2124.58	303.543	896.176	113.705	1181.46	264.708	715.857	687.829	459.695	311.823	939.98	289.83	4289.02	1560.85	939.343	3526.08	8290.22	8143.52	779.398	921.773	360.099	661.322	4124.38	4908.86	351.831	396.653	6.91533	712.283	399.78	418.889	694.597	259.505	817.413	1306.28	580.487	288.747	414.525	382.703
Digoxin	4.36296e-09	4.36296e-09	47.1753	6.17751	42.5734	17.0947	148.795	104.234	170.781	4.36296e-09	4.36296e-09	4.36296e-09	260.122	4.36296e-09	2666.51	4.36296e-09	198.06	2.65772	859.489	220.023	150.538	16.541	4.36296e-09	38.7045	4.26763	807.776	95.9822	51.5775	132.967	436.743	230.427	368.106	389.186	132.682	336.916	368.857	106.518	4.36296e-09	90.396	205.315	82.1772	4.36296e-09	226.802	31.483	262.118	879.993	67.2459	26.4785	4.36296e-09
PIP(16:2(9Z,12Z)/5-iso PGF2VI)	4.36296e-09	4.36296e-09	19.8789	4.36296e-09	4.36296e-09	2.03276	4.36296e-09	286.124	95.403	4.36296e-09	4.36296e-09	4.36296e-09	66.6973	10.2082	4.36296e-09	4.36296e-09	34.8324	4.36296e-09	119.843	13.4541	103.582	133.578	4.36296e-09	71.1797	4.36296e-09	175.882	967.535	159.875	1069.41	83.9507	167.085	93.3823	69.0997	100.294	754.873	2.88534	10.8989	4.36296e-09	143.879	197.116	20.4196	4.36296e-09	8.56446	112.202	30.1308	349.907	74.8911	4.36296e-09	4.36296e-09
Libenzapril	4.36296e-09	4.36296e-09	4.36296e-09	4.36296e-09	103.427	5.79162	42.4693	7.83954	10.0009	15.8171	10.5559	4.36296e-09	32.0194	4.36296e-09	21.7161	4.36296e-09	7.43852	4.24091	11.7847	40.982	30.4213	14.8357	4.36296e-09	20.5418	10.8417	177.058	1019.4	1011.54	2354.85	186.105	130.376	107.506	121.717	54.1068	557.556	40.7092	25.782	4.36296e-09	88.2246	95.4623	25.7055	4.36296e-09	2.20053	14.3623	41.524	22.0495	114.143	26.2122	4.36296e-09
Gentamicin C2	4.36296e-09	4.36296e-09	86.1675	351.587	4.36296e-09	41.2011	4.36296e-09	49.0235	51.3849	2.9659	4.36296e-09	4.36296e-09	38.1483	11.3664	4.36296e-09	4.36296e-09	413.191	19.8757	8.2569	231.386	187.598	28.1822	4.36296e-09	38.5614	75.3244	434.765	272.525	42.3486	41.7417	41.8749	193.78	268.196	65.5809	250.293	113.029	4.36296e-09	49.041	4.36296e-09	5.43166	48.9357	114.255	4.36296e-09	4.36296e-09	66.2581	26.3172	19.3163	56.2466	207.081	4.36296e-09
Trideca-6,8,10-trienoylcarnitine	4.36296e-09	10.2353	202.538	564.372	15.8443	201.03	4.36296e-09	304.986	553.501	511.14	70.2028	101.637	95.9472	258.315	4.36296e-09	118.86	643.593	207.273	116.18	969.856	742.206	592.729	4.36296e-09	631.812	1183.7	1910.55	595.866	74.901	174.588	1036.02	270.322	303.861	359.849	1499.34	712.995	42.1856	134.18	4.36296e-09	612.976	378.514	478.076	212.967	18.1393	362.328	317.265	222.384	300.567	1319.2	4.36296e-09
Ecdysone	4.36296e-09	4.36296e-09	254.206	56.9543	4.36296e-09	191.74	4.36296e-09	1231.08	176.242	172.369	61.9164	4.36296e-09	314.629	143.587	3.84882	46.0348	668.44	158.046	420.946	361.744	854.777	375.619	4.36296e-09	64.7657	203.503	18119.6	124.369	15.0502	3.64575	279.843	11.1863	70.9518	308.998	1614.16	296.151	186.726	215.294	4.36296e-09	232.334	1847.77	392.099	40.7261	67.0854	489.644	140.851	967.786	461.939	486.775	4.36296e-09
D-Urobilin	4.36296e-09	4.36296e-09	184.421	422.328	4.36296e-09	412.86	4.36296e-09	1617.5	921.543	1591.36	24.9931	364.049	886.763	395.892	4.36296e-09	93.4405	937.904	1536.65	798.576	910.257	787.86	1015.73	4.36296e-09	554.033	108.019	3260.61	354.86	43.024	61.977	1513.83	705.869	470.715	504.564	176.194	608.463	7.93416	733.563	4.36296e-09	165.841	441.428	1127.28	4.36296e-09	114.668	607.572	175.415	558.563	149.625	264.4	4.36296e-09
Leustroducsin B	4.36296e-09	4.36296e-09	224.929	56.5019	4.36296e-09	455.589	71.8328	1565.8	419.707	345.332	4.36296e-09	4.36296e-09	1361.6	174.125	6.90509	4.36296e-09	1081.27	227.635	1764.55	976.311	979.203	437.603	4.36296e-09	100.276	10.6447	4220.98	2810.76	117452	80491.2	2636.42	6674.27	3461.67	13300.6	698.113	3360.78	143.004	545.042	4.36296e-09	70.0617	480.626	391.414	14.2954	10.411	143.34	305.051	1427.31	242.085	266.584	4.36296e-09
Desmethyldeschlorobenzoyl Indomethacin	4.36296e-09	4.36296e-09	21.067	37.9324	4.36296e-09	4.36296e-09	4.36296e-09	20.5757	274.497	29.1766	8.59573	44.8159	0.172872	4.36296e-09	3.64116	24.2081	42.9331	4.36296e-09	0.987152	27.0971	161.383	35.7231	0.0742933	68.5856	137.445	517.815	43.8288	109.43	60.8372	67.5977	41.9061	48.3213	131.17	127.019	32.2039	0.0157589	6.35555	4.36296e-09	11.9684	105.173	44.6895	235.816	15.0179	63.6666	4.36296e-09	4.46458	0.700717	115.827	12.727
Desglucocheirotoxin	4.36296e-09	4.36296e-09	20.2046	4.36296e-09	4.36296e-09	49.8291	4.92794	226.524	30.3163	78.8064	4.36296e-09	10.5363	644.388	76.6111	4.36296e-09	4.36296e-09	249.008	110.414	85.4267	73.0748	99.618	46.4328	4.36296e-09	83.0649	2.29902	5541.7	27336.4	825.531	1424.59	10446.1	8960.8	10463.3	8868.97	9440.05	12405.8	87.6078	119.742	4.36296e-09	19.8458	6.48803	14.6841	4.36296e-09	4.36296e-09	14.4671	11.7978	51.8754	21.9276	4.68929	4.36296e-09
3alpha,11beta,21-Trihydroxy-20-oxo-5beta-pregnan-18-al	4.36296e-09	4.36296e-09	4.36296e-09	4.67044	4.36296e-09	11.2157	4.36296e-09	35.8653	6.73728	11.011	4.36296e-09	4.36296e-09	8.84784	4.36296e-09	1.83079	4.36296e-09	22.8861	8.12272	47.4043	60.0998	62.303	4.36296e-09	4.36296e-09	104.686	16.5693	63.26	4.36296e-09	4.36296e-09	9.73412	121.592	4.36296e-09	7.18018	26.6563	4.36296e-09	4.36296e-09	4.36296e-09	4.27954	4.36296e-09	4.36296e-09	22.2396	12.832	4.36296e-09	4.36296e-09	14.1902	1.65421	39.896	4.36296e-09	30.8826	4.36296e-09
epsilon-Captrolactone	4.36296e-09	4.36296e-09	10.1379	30.4606	4.36296e-09	15.7541	4.36296e-09	15.2503	53.1448	9.68617	4.36296e-09	20.2842	6.89563	14.4472	4.36296e-09	94.6973	24.7586	28.1931	4.36296e-09	55.497	32.5144	17.053	4.36296e-09	21.5959	25.6534	80.6509	28.2443	4.36296e-09	5.20542	93.7144	14.865	46.922	17.3041	92.425	17.1806	7.53382	22.2793	4.36296e-09	15.7002	60.2097	44.3504	9.91766	1.34644	22.3011	8.93549	2.76925	1.37288	73.1684	4.36296e-09
dTMP	4.36296e-09	4.36296e-09	126.158	373.501	50.3924	108.69	6.5188	168.501	124.718	203.07	117.207	158.894	53.0732	202.844	4.36296e-09	35.8908	103.29	129.205	20.7586	88.1448	165.502	264.348	12.7014	22.6159	306.368	28.5081	614.511	117.529	153.47	36.7216	91.4259	44.4927	66.572	47.8475	79.7263	161.937	102.919	4.36296e-09	120.256	205.971	86.6978	42.2303	27.9766	135.194	41.1032	13.1621	95.3468	458.648	16.5225
Phenylalanylisoleucine	14.9264	880.195	12929.6	5802.48	5029.22	8670.18	1348.2	12621.4	12361.8	7808.21	4772.72	8185.89	17809.7	16583.5	864.017	2535.85	12483.6	9917.94	21946.1	9949.98	10287.3	11780.5	349.09	6289.64	10675.7	1065.08	1754.44	196.286	117.453	1969.51	4830.17	1924.19	2152.5	1443.31	2348.71	18554.8	11068.7	4.36296e-09	14144	21249.9	5476.91	2825.89	3410.55	13028.5	17635.7	17118.5	9444.27	8549.36	180.247
Coproporphyrinogen III	4.36296e-09	4.36296e-09	4.36296e-09	4.36296e-09	4.36296e-09	17.4571	4.36296e-09	76.4542	2.55444	50.6746	4.36296e-09	4.36296e-09	68.4325	4.36296e-09	4.36296e-09	4.36296e-09	36.4626	5.16325	27.0041	39.8836	66.4904	23.0205	4.36296e-09	32.5957	3.26045	11831.2	17703.4	25505.6	25918.2	15645.4	13856.2	16792.8	12586.9	15100.6	17426.5	4.36296e-09	8.27614	4.36296e-09	3.65159	1.42016	13.7995	4.36296e-09	4.36296e-09	4.36296e-09	4.36296e-09	26.8839	4.36296e-09	4.36296e-09	4.36296e-09
Palosuran	4.36296e-09	4.36296e-09	179.154	133.744	22.5356	118.647	44.0719	159.651	285.649	59.5233	15.6435	90.3277	196.347	89.5347	0.453513	47.5504	440.95	117.544	708.261	403.968	267.313	280.048	4.36296e-09	795.493	32.2731	142.816	4.64749	248.015	60.8947	53.6556	44.0455	4.36296e-09	43.5258	4.36296e-09	3.85505	149.46	120.158	4.36296e-09	337.206	1619.8	308.03	33.111	264.089	494.097	199.495	800.272	186.528	991.619	10.2096
Beloranib	4.36296e-09	4.36296e-09	10.742	55.888	4.36296e-09	76.061	4.36296e-09	162.315	198.085	35.2473	2.84532	4.36296e-09	80.9886	23.0708	4.36296e-09	4.6544	152.524	45.0032	322.081	310.291	217.808	42.5985	4.36296e-09	32.2972	64.6687	4733.09	201.569	73.6724	265.557	317.949	44.3822	343.848	105.44	499.211	63.1947	4.36296e-09	80.3831	4.36296e-09	8.57265	79.2186	174.874	4.36296e-09	4.36296e-09	45.5438	25.739	185.325	39.2658	223.529	0.00151461
PZ-Peptide	4.36296e-09	4.36296e-09	58.159	0.508753	4.36296e-09	43.5487	4.36296e-09	126.414	104.447	16.5966	4.36296e-09	12.1493	535.606	39.0492	4.06049	4.36296e-09	91.4577	24.8741	1856.28	30.2528	81.6839	44.0156	4.36296e-09	76.5226	4.36296e-09	298.338	539.008	781.885	1346.61	967.243	424.008	394.398	425.988	1723.33	510.678	13.2915	51.3161	4.36296e-09	4.95021	9.20659	38.3383	4.36296e-09	3.49134	102.403	187.51	744.506	2.34637	4.36296e-09	4.36296e-09
Norethindrone oxime	4.36296e-09	4.36296e-09	4.68762	7.58791	4.36296e-09	36.122	4.36296e-09	82.6685	87.8145	158.783	4.36296e-09	4.72338	42.7601	53.8849	4.36296e-09	5.28507	43.6152	28.9236	6.22313	121.015	141.13	60.6188	4.36296e-09	44.1922	83.3009	379.325	109.573	3.46117	8.74264	225.054	139.541	13.8238	65.3574	164.808	129.364	4.36296e-09	19.2835	4.36296e-09	1.99499	53.0362	48.4384	4.36296e-09	4.36296e-09	74.2178	4.91596	15.1709	7.76264	35.3	4.36296e-09
6'-Oxokanamycin X	4.36296e-09	4.36296e-09	557.771	76.2909	380.129	1549.31	32.1562	165.81	697.539	80.6118	4.36296e-09	668.019	695.633	322.221	3.16307	4.36296e-09	766.51	486.24	659.938	97.4374	134.472	1562.34	4.36296e-09	1390.04	4.36296e-09	48.3183	918.096	40.1558	125.303	107.841	548.687	200.456	192.356	7.21342	1227.61	884.286	220.258	4.36296e-09	527.625	67.02	45.0662	190.561	59.3501	776.542	2551.79	1091.11	319.913	8.10583	4.36296e-09
N-Acetyl-L-leucine	4.36296e-09	68.5415	318.404	1704.15	166.575	167.393	189.101	255.455	571.907	460.979	177.687	415.904	80.3043	416.065	115.551	5225.58	584.295	342.91	117.206	1146.77	763.767	1004.08	4.36296e-09	440.558	1348.89	2047.71	394.392	293.208	385.481	838.863	141.049	235.685	227.951	853.508	161.835	463.149	290.433	4.36296e-09	2151.44	875.294	1282.28	506.308	478.596	1640.74	724.866	450.537	242.846	3170.05	0.845107
Val-Val-Val	4.36296e-09	4.36296e-09	208.068	272.075	28.5981	238.473	4.36296e-09	307.053	238.645	679.601	119.873	75.9872	107.915	326.588	4.36296e-09	82.9474	439.947	280.051	1.41152	554.626	406.425	218.661	4.36296e-09	244.511	793.223	417.999	154.52	29.9981	56.1104	435.815	130.608	20.5717	135.536	484.378	158.667	14.9559	124.668	4.36296e-09	102.666	260.746	264.8	52.764	11.0426	129.124	59.519	14.1925	206.218	600.1	4.36296e-09
Isoleucyl-Tryptophan	4.36296e-09	122.765	1922.15	900.448	117.16	1247.4	87.3789	2417.66	918.087	811.783	268.025	149.471	1359.51	1191.71	3190.45	311.984	2069.06	934.004	1086.41	2203.01	2235.43	1116.37	4.36296e-09	488.036	1526.02	1786.25	325.563	177.001	45.519	1696.66	1112.31	1765.72	1770.1	667.934	940.002	1798.61	1403.27	4.36296e-09	2045.26	1909.25	1139.29	218.342	141.847	1676.09	699.055	727.292	1869.44	2107.92	6.01097
Indicine-N-oxide	4.36296e-09	4.36296e-09	306.004	361.475	4.92993	225.52	41.0599	221.009	198.861	413.533	14.0815	41.5985	173.576	271.502	4.36296e-09	38.4404	252.252	137.771	52.2136	1196.6	541.237	128.61	4.36296e-09	409.518	806.477	310.499	405.02	47.3348	95.7139	128.359	214.825	62.2861	39.9098	25.795	484.147	25.6663	223.688	4.36296e-09	253.762	77.5793	248.646	90.1789	32.5929	152.347	73.1413	37.5158	204.888	479.056	4.36296e-09
Semagacestat	4.36296e-09	4.36296e-09	55.8081	77.715	4.36296e-09	31.8689	4.36296e-09	35.9181	47.5227	86.4013	3.94601	4.36296e-09	28.9657	35.1342	4.36296e-09	6.38877	98.5398	34.4569	41.5423	194.886	140.941	41.7447	4.36296e-09	68.929	228.657	323.878	63.6796	14.1325	4.36296e-09	207.7	48.3019	35.6812	68.2288	133.857	50.3983	4.36296e-09	37.8282	4.36296e-09	18.002	78.0741	90.6877	11.4328	4.36296e-09	60.7172	31.7051	46.5077	25.3842	156.23	4.36296e-09
N-(8-Amino-1-carboxyoctyl)-alanyl-proline	4.36296e-09	4.36296e-09	52.2816	39.7457	4.36296e-09	105.462	4.36296e-09	109.705	65.9707	93.5777	4.43898	4.36296e-09	156.704	83.7509	3.72111	15.4857	157.62	47.3142	52.168	174.939	177.154	46.8554	4.36296e-09	34.9966	147.166	300.413	11.1115	4.36296e-09	4.36296e-09	108.033	10.6407	5.88998	23.9118	107.424	34.7982	4.36296e-09	43.8571	4.36296e-09	7.92011	38.3958	62.2439	4.36296e-09	0.180025	35.5095	16.1179	85.3858	30.3832	81.9141	4.36296e-09
CDP-DG(20:4(5Z,8Z,11Z,13E)+=O(15)/a-25:0)	4.36296e-09	4.36296e-09	183.631	75.5006	4.36296e-09	367.622	4.36296e-09	101.563	3017.24	4.36296e-09	4.36296e-09	25.3793	744.429	272.72	4.36296e-09	4.36296e-09	4.36296e-09	2582.92	57.1908	650.528	191.349	337.768	4.36296e-09	137.567	4.36296e-09	552.324	173.077	65.9521	21.6506	127.877	853.248	665.57	1595.94	4.36296e-09	297.22	4.36296e-09	1741.17	4.36296e-09	4.36296e-09	24.2125	486.34	4.36296e-09	4.36296e-09	202.198	18.8698	128.305	4.36296e-09	4.36296e-09	4.36296e-09
Elbasvir	4.36296e-09	4.36296e-09	4.36296e-09	4.36296e-09	4.36296e-09	4.36296e-09	0.0287309	16.8658	4.36296e-09	26.5984	4.36296e-09	4.36296e-09	56.0943	4.36296e-09	4.36296e-09	4.36296e-09	11.7032	4.36296e-09	9.68009	3.12073	24.3746	3.33213	4.36296e-09	4.36296e-09	4.36296e-09	443.207	160.455	4930.57	3057.7	215.886	2625.35	1684.78	15075.5	17.3157	365.034	4.36296e-09	4.36296e-09	4.36296e-09	4.36296e-09	3.25696	4.36296e-09	4.36296e-09	4.36296e-09	4.36296e-09	28.0543	10.8332	4.36296e-09	4.36296e-09	4.36296e-09
Cilofungin	4.36296e-09	4.36296e-09	39.1711	14.2332	4.36296e-09	131.312	4.39003	213.922	19.6618	294.55	4.36296e-09	4.36296e-09	149.855	41.1933	4.36296e-09	4.36296e-09	42.8282	123.163	37.5497	281.916	186.208	136.559	4.36296e-09	20.6691	4.36296e-09	457.951	604.746	67.6823	64.7731	241.592	872.038	1306.53	1355.37	4.36296e-09	294.174	11.8136	76.8409	4.36296e-09	3.17722	4.36296e-09	59.3024	4.36296e-09	16.0339	47.9558	14.4098	49.1954	45.2606	2.11878	4.36296e-09
Alpha-Linolenoyl ethanolamide	4.36296e-09	4.36296e-09	1664.55	1404.56	1210.57	1911.97	48.6095	2573.36	1156.99	2745.69	654.362	627.852	1096.33	1477.67	22.5463	474.616	2069.59	1318.37	263.462	2513.6	2580.91	1416.19	2.91378	1236.41	3417.58	75.4061	12.303	4.36296e-09	2.26114	60.9999	18.4595	4.36296e-09	1.75524	236.165	29.3363	553.167	891.685	4.36296e-09	1061.64	1509.4	1262.67	296.14	32.1559	1023.27	885.193	367.878	1539.59	1769.05	4.36296e-09
11-Dehydro-thromboxane B2	4.36296e-09	4.36296e-09	4.36296e-09	7.25607	4.36296e-09	4.36296e-09	4.36296e-09	4.36296e-09	74.3892	6.21384	4.36296e-09	4.36296e-09	3.42778	4.36296e-09	4.36296e-09	4.36296e-09	7.68784	4.36296e-09	16.3266	32.1461	11.4285	4.36296e-09	4.36296e-09	4.36296e-09	9.2372	469.573	69.9591	41.7556	92.1039	131.73	64.208	123.731	122.938	103.476	80.6623	4.36296e-09	4.36296e-09	4.36296e-09	4.36296e-09	4.21028	56.9128	4.36296e-09	4.36296e-09	15.6151	4.36296e-09	24.3368	4.36296e-09	68.7177	4.4385
PG(20:2(11Z,14Z)/LTE4)	4.36296e-09	4.36296e-09	1922.33	8.76866	2414.24	3356.04	1588.63	68.4251	2249.02	4.36296e-09	4.36296e-09	18071.9	1481.6	13.2531	4.36296e-09	4.36296e-09	4.36296e-09	3474.21	1247.03	67.1465	111.283	1110.38	4.36296e-09	1834.61	4.36296e-09	739.456	5560.1	2187.8	1390.99	273.782	3223.18	1289.51	1644.95	65.3216	3644.74	3764.17	2793.2	4.36296e-09	2096.13	10.2074	80.4442	4.36296e-09	4.36296e-09	6.83938	6287.24	2562.55	3525.73	4.36296e-09	4.36296e-09
4-Hydroxystyrene	107.966	3294.95	8839.68	11499.5	4797.66	10833.7	1254.97	16833.3	17303.1	13982.7	19172.1	10658.8	6140.4	21970.4	2350.66	34282.4	8903.92	14717.4	1846.25	19932.7	23399	12251.6	763.487	10690.2	21892	170.634	303.753	150.656	250.812	219.1	139.524	200.358	127.399	245.504	227.395	12330.1	11046.5	7.4987	9948.42	44849.4	15600.3	8441.22	10752.8	15227.3	7397.48	3873.99	5110.05	18183.2	426.219
4-Hydroxycinnamyl aldehyde	4.36296e-09	707.532	3197.73	3412.07	1417.25	3951.94	368.997	5579.8	7011.12	3728.77	6179.03	3294.52	2269.09	7834.18	588.953	12750.4	3043.47	4997	544.726	7491.45	8522.67	4303.27	189.37	3942.08	4503.22	4754.06	2075.95	1116.92	2581.55	4984.03	1578.12	3454.26	1418.07	3044.99	1637.72	4563.76	4175.37	0.922434	3683.85	18071.9	5795.39	2450.14	3800.04	5660.23	2740.73	1491.39	1608.57	6947.46	100.108
Pacific Ciguatoxin 4A	4.36296e-09	84.2043	3317.36	4116.03	13292.1	11416.1	10533.9	5022.9	1150.4	4.36296e-09	648.945	47242.1	4111.3	4939.4	1685.15	4.36296e-09	5333.98	8582	3322.94	27.8154	769.704	20074.8	73.668	20364.7	4.36296e-09	1129.29	133328	51054.4	46338.2	598.021	23561.7	6014.29	5215.68	5799.52	58062.9	33116	6457.52	4.36296e-09	15890	3254.68	162.801	1730.92	307.99	2820.91	14916.6	3580.9	29120	4.36296e-09	4.36296e-09
Gly Leu Phe	4.36296e-09	4.36296e-09	65.3412	86.5868	4.36296e-09	67.3179	4.36296e-09	103.388	127.472	150.589	24.9032	6.17339	62.7006	71.9694	4.36296e-09	19.6004	126.2	96.6379	42.0869	214.391	115.634	61.8556	4.36296e-09	81.0232	166.065	242.696	39.4208	2.9521	5.1227	284.698	96.7256	10.9621	59.084	150.754	60.4769	4.36296e-09	42.211	4.36296e-09	20.5579	60.3664	135.733	13.618	4.36296e-09	59.0177	16.9939	0.683763	88.564	143.713	4.36296e-09
Cincassiol B	4.36296e-09	4.36296e-09	26.7646	10.21	146.681	24.1307	121.955	42.6153	430.558	212.661	4.36296e-09	297.248	145.476	51.5745	1476.42	4.36296e-09	38.9648	128.884	247.356	179.186	46.469	132.854	4.36296e-09	300.015	4.36296e-09	42.3934	2.81274	4.39587	4.36296e-09	34.9395	4.98547	14.2369	22.8554	27.0317	7.87437	300.417	86.4935	4.36296e-09	443.811	71.4402	68.418	11.3087	674.417	123.1	680.311	177.46	239.121	19.5937	4.36296e-09
DG(10:0/PGE2/0:0)	4.36296e-09	4.36296e-09	316.66	20.2673	954.305	1030.94	3248.45	26.7493	451.801	4.84635	4.36296e-09	606.797	8907.74	6068.21	901.997	4.36296e-09	51.7851	299.693	3751.31	70.7217	16.0391	232.716	4.36296e-09	410.962	6.85691	207.589	2351.94	6765.05	7129.33	67.9703	3343.53	1902.52	789.18	20.9448	4029.66	4138.15	578.79	4.36296e-09	897.194	61.9649	25.4604	4.36296e-09	7982.42	34.8266	1555.16	684.979	798.724	0.954987	4.36296e-09
Capsianoside I	4.36296e-09	53.7492	944.529	2151.37	59.7589	1882.34	62.1434	181.914	6473.04	4.36296e-09	4.36296e-09	416.361	1198.3	518.871	968.005	4.36296e-09	4406.05	1058.52	673.96	179.548	373.818	3507.22	4.36296e-09	2264.54	6.37529	302.837	4845.9	110.919	264.51	1670.39	929.564	2483.96	2617.04	3085.55	3070.46	398.702	96.3644	4.36296e-09	1102.98	91.9395	555.981	485.137	199.869	6674.94	1994.35	3109.15	1306.78	944.616	4.36296e-09
Epothilone C	4.36296e-09	4.36296e-09	8.66702	41.6408	4.36296e-09	121.848	4.36296e-09	203.988	65.382	241.596	5.8204	11.7238	449.322	65.9601	4.36296e-09	4.36296e-09	136.292	46.8067	733.869	216.635	187.299	127.58	4.36296e-09	187.591	5.81126	395.908	4031.06	962.987	1018.37	270.968	497.951	264.97	482.47	906.644	2491.25	43.9299	20.6897	4.36296e-09	15.4003	42.3383	64.511	7.22558	4.36296e-09	145.892	538.399	437.733	113.348	39.6508	0.802242
L-Valine, N-(2-hydroxy-3-butenyl)-	4.36296e-09	4.36296e-09	74.5263	805.792	3.62949	9.63732	1.71803	16.5815	265.313	77.5972	19.563	70.0987	4.36296e-09	11.9562	4.36296e-09	8.21638	238.649	71.3829	1.18557	635.928	433.986	162.072	4.36296e-09	47.5375	2156.89	925.045	113.624	17.504	43.1541	269.433	22.7378	31.7509	68.9893	736.645	53.1772	1.21887	8.8239	4.36296e-09	41.2597	100.537	206.842	73.9759	53.0348	110.112	4.5704	24.6405	4.36296e-09	341.36	4.36296e-09
Tryptamine	33.4768	15.1533	71.8976	181.717	4.52816	60.3053	1.85157	92.3568	41.6678	264.561	15.3626	39.7677	29.6098	76.8268	78.8487	36.8033	71.0423	78.5624	10.2705	148.284	254.689	122.941	4.54883	62.359	356.067	124.347	197.747	0.11209	45.4284	278.054	51.6054	139.268	93.2943	175.707	105.804	53.5879	48.6896	4.36296e-09	22.2856	37.5276	109.408	32.2318	39.0173	157.146	27.4584	38.5478	18.5413	62.8591	48.0192
Glu Thr Tyr Glu	4.36296e-09	4.36296e-09	663.924	4.36296e-09	10916	1179.27	5248.33	3.74561	474.081	4.36296e-09	4.36296e-09	10149.2	13053.2	1369.02	1476.55	4.36296e-09	169.702	505.503	82563.6	52.2016	5.4283	2454.38	4.36296e-09	5354.94	4.36296e-09	94.9461	1456.94	21034.3	16016.5	41.2555	1447.69	3056.9	2856.12	5.7996	1651.86	27868.6	371.375	4.36296e-09	17691.6	106.954	90.7206	291.387	1991.09	5257.15	15648.8	4378.87	15854.6	21.6628	94.9139
Hippurate	24.2952	721.53	335.881	96.0718	52.6425	794.842	173.137	164.887	15.569	149.735	87.736	1198.93	583.605	520.651	134.151	620.69	113.681	1444.1	435.773	139.996	41.6973	491.687	419.202	901.273	19.3932	11594	39418.2	62691.7	60986.9	26176.9	30025.7	24607.3	34429.5	29598.3	37479.4	79.2263	1359.48	243.086	267.322	8.37956	261.978	743.671	337.77	689.653	95.3303	119.568	577.993	115.101	272.86
Ouabain	4.36296e-09	4.36296e-09	4.36296e-09	4.36296e-09	4.36296e-09	30.2187	4.36296e-09	242.172	33.9686	54.2964	4.36296e-09	4.36296e-09	37.1031	10.3178	4.36296e-09	4.36296e-09	197.695	16.7933	29.7684	79.8598	58.0267	48.5786	4.36296e-09	2.74279	14.1232	44.9285	55.3081	11.2811	107.232	9.24252	164.577	217.256	221.873	4.36296e-09	95.4424	444.022	12.8911	4.36296e-09	98.065	124.752	19.0837	4.36296e-09	136.724	56.7514	28.1705	119.232	86.4082	121.964	4.36296e-09
PI(22:6(4Z,7Z,10Z,13Z,16Z,19Z)/TXB2)	4.36296e-09	4.36296e-09	24.5591	4.36296e-09	4.36296e-09	34.7495	4.36296e-09	71.0466	6.58896	4.36296e-09	4.36296e-09	4.36296e-09	162.419	4.44987	4.36296e-09	4.36296e-09	176.216	47.4853	338.537	8.98491	96.0592	50.6269	4.36296e-09	90.9056	4.36296e-09	274.336	181.087	51.425	399.52	97.7274	766.099	388.981	557.865	104.549	637.952	4.36296e-09	187.047	4.36296e-09	4.36296e-09	2.70149	3.2311	4.36296e-09	4.36296e-09	1.91485	17.2077	321.194	27.9896	4.36296e-09	4.36296e-09
Avermectin A1a	4.36296e-09	4.36296e-09	129.487	4.36296e-09	4620.26	2029.92	2664.13	197.769	159.217	4.36296e-09	4.36296e-09	5437.81	2343.58	4.36296e-09	2862.86	4.36296e-09	4.36296e-09	296.25	1048.63	21.7708	104.846	17.0071	34.7212	1235.47	4.36296e-09	62.7422	113.635	121.209	154.388	77.5899	42.732	194.471	43.3016	261.527	149.966	1722.96	1467.77	4.36296e-09	106.979	1282.71	4.36296e-09	4.36296e-09	178.185	4.36296e-09	3110.87	806.381	1393.34	4.36296e-09	4.36296e-09
PI(22:6(4Z,7Z,10Z,13Z,16Z,19Z)/PGJ2)	4.36296e-09	4.36296e-09	4.36296e-09	4.36296e-09	4.36296e-09	35.2128	4.36296e-09	359.141	29.9524	12.1946	4.36296e-09	4.36296e-09	223.583	4.36296e-09	4.36296e-09	4.36296e-09	352.144	14.7565	282.804	5.38814	206.925	14.57	4.36296e-09	4.36296e-09	4.36296e-09	323.528	66.094	4.36296e-09	4.36296e-09	118.338	527.003	561.515	1276.71	10.7842	71.3581	4.36296e-09	36.0357	4.36296e-09	4.36296e-09	52.5544	4.36296e-09	4.36296e-09	4.36296e-09	4.36296e-09	17.1041	219.094	4.36296e-09	4.36296e-09	4.36296e-09
D-Urobilinogen	4.36296e-09	4.36296e-09	4.36296e-09	4.36296e-09	4.36296e-09	15.68	4.39068	46.2621	4.7831	61.4574	4.36296e-09	4.36296e-09	43.3925	73.1376	4.36296e-09	4.36296e-09	22.8189	0.94773	39.1866	43.7908	64.7798	8.58677	4.36296e-09	2.6345	4.36296e-09	1979.87	1101.75	10.3699	31.5828	926.487	816.814	865.017	1217.65	218.774	1082.41	1.94212	18.7095	4.36296e-09	4.36296e-09	2.00844	4.38971	4.36296e-09	32.4646	4.36296e-09	7.52827	82.9096	6.50695	4.36296e-09	4.36296e-09
Oleandomycin	28.8928	4.36296e-09	1046.09	2736.94	310.667	1763.28	891.923	918.527	2222.89	4.36296e-09	111.394	1779.55	743.242	5300.93	393.591	4.36296e-09	2031.09	1479.26	738.929	4920.9	753.799	4451.56	4.36296e-09	345.529	5.1091	1596.94	3987.04	3051.83	2351.34	1791.1	1295.78	1053.82	1598.99	3065.93	3186.28	1489.33	287.611	4.36296e-09	1344.08	1025.08	1877.87	22.1169	704.583	3442.12	1319.09	894.139	1291.04	152.459	239.427
Antibiotic A 204A	4.36296e-09	4.36296e-09	525.248	374.467	4.36296e-09	705.05	4.36296e-09	511.851	918.124	4.36296e-09	257.951	6.51406	343.419	321.443	4.36296e-09	4.36296e-09	1374.75	563.272	437.262	657.302	753.344	564.808	4.36296e-09	138.62	352.714	2119.52	123.213	67.8478	5.44715	461.954	671.238	644.942	851.104	257.719	477.563	4.36296e-09	1200.95	4.36296e-09	3.82499	198.293	644.942	29.081	149.901	99.8038	370.287	489.493	1323.76	364.496	4.36296e-09
Leu-Leu-Leu	4.36296e-09	4.36296e-09	160.125	80.7871	18.5389	296.647	1.54016	288.064	131.436	256.697	39.3593	105.764	203.702	270.097	4.36296e-09	30.5694	268.053	227.359	40.9366	186.5	171.384	191.025	4.36296e-09	237.087	193.985	257.77	291.48	39.2476	68.8136	341.473	286.478	85.6998	135.28	413.952	556.829	12.3326	150.353	4.36296e-09	58.5286	92.5996	95.1218	8.44432	4.36296e-09	158.485	73.6602	38.7893	293.854	114.503	4.36296e-09
Eriojaposide B	4.36296e-09	455.458	156.746	4.36296e-09	4567.68	516.097	5310.86	4.36296e-09	210.465	4.36296e-09	4.36296e-09	3447.89	7564.56	23.8064	3907.9	4.36296e-09	4.36296e-09	335.146	25771.9	4.36296e-09	4.36296e-09	353.231	47.7113	9578.13	23.208	759.063	289.567	1.54834	53.2241	324.576	463.835	359.565	141.223	9.38388	160.866	3346.13	500.785	4.36296e-09	4523.02	554.783	4.05404	343.477	4873.28	71.6313	28912.6	13505.5	6478.95	4.36296e-09	1293.59
5-Methoxyindoleacetate	3191.29	3871.24	3069.83	1949.19	3594.16	2615.13	5203.18	3145.92	2048.14	3870.24	11695	3343.13	2164.38	5271.5	3601.17	4730.4	2329.2	3185.45	3749.45	1535.4	1705.07	2032.43	3954.53	2438.93	4086.3	1464.18	1582.95	2608.14	4643.54	1458.72	1622.99	1758.47	1526.13	1819.3	1577.14	3747.1	3220.49	5076.33	2538.53	1619.26	1592.71	4023.35	4545.33	1978.42	1880.88	1333.19	3499.74	2384.66	4523.8
Salicylic acid	4.36296e-09	80.5197	51.5742	159.635	102.914	80.1926	135.291	114.321	44.6913	131.139	153.286	163.714	45.2859	185.302	105.762	422.256	65.2111	85.7322	88.0167	52.6655	194.501	129.88	78.7938	2887.97	122.995	158.184	249.451	346.993	473.33	194.523	208.63	180.575	213.469	206.745	241.183	95.3427	86.3949	53.7968	182.112	104.711	50.2438	168.831	116.079	132.725	69.3403	67.3724	96.1978	85.3672	11654.5
Cytochalasin Npho	4.36296e-09	4.36296e-09	1032.07	4.36296e-09	32.2689	616.426	32.0146	4.36296e-09	183.023	4.36296e-09	178.207	237.803	1573.35	195.775	389.691	4.36296e-09	814.702	968.2	376.879	2.00198	4.36296e-09	517.705	4.36296e-09	198.601	4.36296e-09	372.249	327.864	15.3528	33.7907	179.022	5.63238	18.6768	23.6044	224.927	393.214	4388.43	34.6687	4.36296e-09	10970.2	83.2534	2059.59	109.845	560.009	3436.92	1283.07	420.464	2056.58	7185.89	4.36296e-09
(17E,19E,21E,23E,25E)-4,6,8,10,12,14,16,27-Octahydroxy-3-(1-hydroxyhexyl)-17,28-dimethyl-1-oxacyclooctacosa-17,19,21,23,25-pentaen-2-one	4.36296e-09	631.521	2073.76	45.6687	586.896	2980.97	639.481	4.36296e-09	1165.67	4.36296e-09	548.809	572.795	2085.73	321.731	29.1047	4.36296e-09	392.685	737.2	7116.07	4.36296e-09	4.36296e-09	809.108	73.6058	3422.56	4.36296e-09	24.7026	1603.37	130.927	227.456	64.7512	543.158	267.256	564.878	140.811	8323.16	2312.49	176.025	4.36296e-09	886.586	346.963	7.13196	64.3691	1843.67	153.181	3895.56	2411.56	2054.24	4.36296e-09	4.36296e-09
4-Oxo-L-proline	3.76796	280.418	465.312	1098.15	142.462	576.181	191.357	298.255	515.502	334.398	361.814	590.23	153.35	527.809	248.534	242.297	420.862	912.173	100.266	1107.47	913.797	1290.52	63.0237	462.611	1372.07	632.93	2633.12	296.538	590.365	1659.55	340.597	506.961	532.378	7222.34	1406.26	452.53	420.795	4.36296e-09	526.816	536.433	1225.87	295.354	88.4434	1477.93	667.801	281.365	157.151	657.322	123.565
Cloversaponin I	4.36296e-09	4.36296e-09	359.767	4.36296e-09	17434	385.424	25223.7	4.36296e-09	4607.71	4.36296e-09	4.36296e-09	4.36296e-09	8040.3	4.36296e-09	1445.61	4.36296e-09	4.36296e-09	4.36296e-09	4006.93	0.98878	0.249685	4.36296e-09	4.36296e-09	30.0586	4.36296e-09	4.46946	92.422	7083.22	1161.72	125.074	1393.33	2810.01	3901.36	4.36296e-09	4.36296e-09	5760.67	247.809	4.36296e-09	896.369	10.1937	48.8846	4.36296e-09	7137.32	16.9955	13343.2	1032.77	563.523	4.36296e-09	367.364
Indoleacrylic acid	0.771196	3.19701	0.0462578	0.00121087	0.269988	0.146938	0.668326	57.56	0.0593502	98.6356	0.221791	0.00537097	4.36296e-09	1.41465	0.129978	55.7132	46.2634	0.209956	0.203662	19.727	53.9138	12.1529	0.346102	0.00109845	179.346	192.294	56.2631	0.464307	0.591028	40.9752	3.84867	22.4117	9.25666	173.279	23.2224	0.0479453	0.151501	1.325	0.0777655	2.30937	3.25788	0.676291	0.126415	27.6611	6.11091	0.0240586	0.312496	62.4906	1.67634
2(3H)-Benzothiazolethione	501.148	572.856	603.081	528.941	647.407	508.734	517.627	515.421	345.036	624.28	718.807	608.678	287.151	834.294	663.167	523.767	402.486	513.426	380.064	251.515	325.497	405.463	778.251	400.708	810.917	278.36	754.966	877.137	866.887	503.664	443.471	360.273	505.1	875.541	507.864	464.626	429.735	528.926	444.704	294.21	293.374	569.524	496.334	361.587	421.57	257.964	531.625	402.341	816.029
PA(20:5(5Z,8Z,11Z,14Z,17Z)/20:5(7Z,9Z,11E,13E,17Z)-3OH(5,6,15))	4.36296e-09	4.36296e-09	1968.45	4.36296e-09	1723.54	5181.71	402.932	103.688	4.36296e-09	4.36296e-09	12.456	4.36296e-09	21.6517	483.067	3782.9	22.1266	270.751	4.36296e-09	4.36296e-09	4.36296e-09	4.36296e-09	4.36296e-09	4.36296e-09	4.36296e-09	4.36296e-09	3.88464	44.3833	178.102	237.349	1671.21	4.36296e-09	11303	2987.46	4.36296e-09	201.821	9727.1	65.8926	4.36296e-09	28761.9	4.36296e-09	449.251	495.274	8289.52	1153.23	6060.36	3244.65	12910.9	428.978	4.36296e-09
9,12,13-TriHOME	365.064	1296.77	2675.39	5567.04	3192.21	1753.55	1571.62	9337.31	4035.23	2654.48	21542.8	1306.27	1275.2	3302.83	26229.3	6903.3	2544.31	4003.57	1060.51	4599.74	4334.61	4570.29	1085.7	6020.92	4854.61	13954.9	4873.23	2253.66	6757.06	4206.43	4045.76	1956.11	3173.24	11900.4	3547.93	10075.6	3706.91	57.4408	28162.7	11897.9	8910.66	82755.2	142566	4867.34	592.781	12616.6	825.561	5733.45	2483.06
Etimicin	4.36296e-09	4.36296e-09	18.6343	25.8777	1940.98	3.24318	75.3273	4.36296e-09	33.303	4.36296e-09	4.36296e-09	430.906	4.36296e-09	4.36296e-09	4.36296e-09	219.442	16.3168	4.36296e-09	80.5601	59.4829	6132.16	8.5528	4.36296e-09	215.052	6.66722	907.719	663.819	46.6733	36.0511	500.972	219.738	253.275	391.561	597.623	677.417	32.1957	68.5774	4.36296e-09	12619.7	3.12506	274.848	3520.4	13212.8	9.27094	4.36296e-09	113.835	53072.2	45.2042	4.36296e-09
2,3-Dihydro-6-methoxy-2,2-dimethyl-4H-1-benzopyran-4-one	2201.72	2777.9	1894.62	1389.19	1992.09	1662.04	1815.44	1646.72	1105.6	2035.31	2588.85	2096.42	963.982	2803.89	2318.64	1826.92	1375.25	1732.55	1208.06	817.94	1069.55	1300.96	2729.88	1355.09	2553.76	606.318	1217.67	1728.96	1812.16	926.747	1043.55	909.17	1089.76	1108.15	1112.91	1574.91	1524.18	1844.13	1557.88	1070.44	1049.66	2010.62	1588.29	1233.29	1094.31	656.03	1897.11	1499.76	2830.88
Bovolide	375.004	382.641	340.243	247.118	342.145	283.308	322.847	267.637	196.222	366.729	424.087	372.832	174.382	487.237	346.972	304.146	232.034	278.315	216.853	142.699	194.747	237.114	431.492	247.325	429.661	144.312	288.323	397.22	408.817	209.164	258.831	210.642	238.762	268.886	266.461	288.441	279.551	321.362	270.806	199.735	187.812	356.049	307.116	219.306	240.005	141.227	314.128	236.318	477.219
PGP(i-19:0/PGF2alpha)	4.36296e-09	4.36296e-09	102.031	94.6964	4.36296e-09	4.36296e-09	4.36296e-09	4.36296e-09	4.36296e-09	4.36296e-09	1.2213e+06	4.36296e-09	4.36296e-09	4.36296e-09	1897.21	4.36296e-09	4.36296e-09	4.36296e-09	3156.39	4.36296e-09	10.5952	4.36296e-09	4.36296e-09	6079.84	4.36296e-09	799.499	865.769	5170.07	11496.2	85.2269	427.936	6137.02	244.048	6740.98	655.269	95.6175	623.379	4.36296e-09	4.36296e-09	666895	1329.11	79481.8	183583	44.4065	4.36296e-09	10.9036	4.36296e-09	6.56171	4.36296e-09
1,11-Undecanedicarboxylic acid	18.1884	48.1811	32.9999	76.2486	42.2966	40.3902	52.9624	38.7283	38.8309	330.421	76.5612	37.1719	18.7406	155.674	36.5469	37.6481	45.8919	113.99	26.7089	25.4192	31.7997	25.6526	49.4557	54.225	64.6739	273.323	217.859	412.611	325.747	226.611	298.701	201.24	201.143	818.323	217.833	102.886	24.5641	29.5883	43.0684	32.0233	33.5938	39.7124	28.4545	27.2568	15.6714	14.2191	25.3093	30.6236	58.9759
13,14-dihydro-15-keto-PGE1	48.8583	261.452	1495.15	2687.18	325.494	1096.95	345.579	2601.31	1686.12	1885.98	1422.56	638.368	752.063	850.443	241.048	1981.17	1611.44	1128.4	263.28	6166.12	2640.14	1540.98	315.991	473.995	2535.29	988.96	244.921	80.356	67.6827	365.854	344.075	309.345	285.203	267.141	141.187	1185.65	1421.27	169.261	1611.9	373.152	4480.02	927.553	527.424	1745.93	303.175	506.665	368.197	2668.31	163.589
2-Cyclohexen-1-one, 3-(15-hydroxypentadecyl)-2,4,4-trimethyl-	4.36296e-09	122.539	669.776	157.645	4.36296e-09	578.228	67.8854	160.262	18.8972	1095.99	1991.61	105.645	116.243	663.152	4.36296e-09	5294.98	78.5039	818.458	125.732	575.435	220.606	377.009	4.36296e-09	126.046	292.333	366.549	582.815	18.7574	21.7776	649.91	1225.67	533.879	74.2008	22081.8	1086.42	3.90394	758.231	4.36296e-09	96.5173	2072.52	1943.33	157.671	15.0294	2403.06	3.62327	205.008	10.2715	467.528	4.36296e-09
Eremopetasinorol	6625.57	26786.7	12847.2	4620.53	15473.4	18817.1	15421.8	5078.93	4070.44	6582.09	18223	17956.6	3106.47	22000.5	8234.79	5857.83	4225.05	6853.77	3877.5	8103.8	3248.63	4347.05	9140.93	9941.66	12268.4	1469.23	1916.56	2364.97	5605.71	1834.83	1745.29	1712.57	1768.98	1129.36	2004.65	6632.57	12525.1	9388.69	9847.25	8707.53	4511.79	8249.72	9507.69	5493.14	5815.33	3945.04	15654.7	13243.8	12835.6
N'-(1,6-Dihydro-6-oxo-2-pyridinyl)-N,N-dipropylmethanimidamide	36995.8	146331	80297.1	25249.9	78454.1	92350.2	76524.1	25865.9	20614.6	32751.8	94172.7	89423.7	16899.2	117639	40710.6	29672.5	21587.6	34086.2	19823.5	39502	16499.7	22579.5	46609.3	53111.4	63520	3950.79	5171.05	6223.73	14564.5	5083.81	4733.17	4740.23	4565.68	2933.41	5367.73	34596.9	63194.1	47529	50531.7	46479.4	22987.8	42478.2	49473.8	28929.6	30426.9	21982.1	76457.6	65798.8	60400.7
Thymidine	0.0319565	4.36296e-09	4.36296e-09	5.42196	3.41634	0.800517	8.98742	17.2062	4.36296e-09	14.9884	9.68918	83.9145	4.99314	0.812843	1.42586	3.90578	2.89291	3.56454	5.47545	0.49628	4.8475	6.94051	0.263461	0.181457	0.317728	1146.42	192.023	28.5787	158.694	1399.16	1084.09	1688.46	1904.88	664.311	125.69	2.04657	0.12632	8.00916	0.809398	13.0924	1.87518	0.279398	0.0511157	10.6105	2.1963	0.347583	2.19192	1.2163	21.1102
5(S)-HpEPE	4.36296e-09	285.652	266.703	402.42	3.83068	522.77	4.36296e-09	18.4842	51.3287	250.242	32.0014	13.3735	340.678	253.749	61.1838	168.949	42.8181	395.048	101.319	1645.72	124.171	95.8044	20.9294	8.26423	4.36296e-09	107.898	140.871	15.1294	10.6288	51.8549	176.525	92.7206	36.2663	116.413	165.946	36.8317	598.145	2.37861	4.36296e-09	4.36296e-09	671.083	23.9745	7.06344	117.954	4.36296e-09	221.321	4.25326	118.382	4.36296e-09
Palmitoyl glucuronide	8.46247	871.98	2296.48	6802.4	921.668	3170.1	344.106	887.207	3326.21	9603.74	3916.8	1174.23	577.425	3475.16	322.725	8918.14	2258.03	5762.26	66.6537	9024.33	1754	1652.77	2685.31	2123.88	2238.13	3762.44	1995.26	57.8647	156.601	1033.4	1799.41	1778.26	284.608	12647.9	2062.59	489.78	4693.61	977.273	2997.01	9010.38	5061.25	3730.52	1035.8	2940.91	1113.72	511.125	846.069	11468.8	644.946
Trideca-3,6,9-trienoylcarnitine	4.36296e-09	4.36296e-09	984.634	67.2775	4.36296e-09	494.32	58.3395	68.4827	75.4051	1105.24	770.528	75.0082	204.218	509.541	4.36296e-09	2392.88	11.9436	1330.05	75.5759	563.001	174.741	459.185	4.36296e-09	51.7559	134.268	595.113	147.08	11.1022	31.8822	458.199	109.42	32.8463	114.261	432.871	194.418	7.30272	693.381	4.36296e-09	34.9515	823.642	664.795	125.247	4.36296e-09	807.327	4.36296e-09	93.0268	4.36296e-09	176.356	4.36296e-09
LysoPE(15:0/0:0)	4.36296e-09	396.44	7394.98	2590.44	72.7882	2807.65	63.4731	1032.94	84.7976	2772.41	11650	932.87	587.811	2221.42	101.475	3462.49	5176.88	2427.7	586.813	6221.6	1565.94	430.575	18.5199	970.355	409.028	4095.39	1723.7	89.0013	195.998	1626.86	1496.82	1459.23	467.5	42495.8	1941.59	50.7379	3949.88	4.36296e-09	101.006	9295.48	2041.52	619.006	129.035	1006.55	23.4771	162.469	516.729	6062.44	4.36296e-09
Testosterone	4.36296e-09	324.605	117.116	56.7985	4.36296e-09	59.2098	4.36296e-09	296.801	69.674	558.038	15.6598	4.36296e-09	57.6014	40.4352	4.36296e-09	808.765	59.0821	57.2656	4.36296e-09	136.747	6.70835	52.6572	4.36296e-09	4.36296e-09	4.36296e-09	181.387	66.8813	81.8233	34.2816	85.7713	234.76	384.052	281.754	119.485	14.8072	40.7865	183.936	4.36296e-09	4.36296e-09	4.36296e-09	130.081	84.2304	4.36296e-09	44.045	3.20557	10.2188	4.36296e-09	5.55851	4.36296e-09
9-Hydroxyoctadeca-2,4-dienoic acid	4.36296e-09	21.9428	539.796	271.243	4.36296e-09	145.97	2.47708	173.194	107.19	348.937	151.772	4.36296e-09	151.244	118.107	4.36296e-09	551.888	212.017	142.544	9.89945	1304.86	244.325	268.403	4.36296e-09	23.788	4.36296e-09	287.961	1.4726	4.36296e-09	4.36296e-09	44.9174	26.3292	128.098	40.0685	25.0182	24.0623	141.647	509.549	4.36296e-09	42.612	4.36296e-09	616.433	118.79	69.4664	189.746	2.07743	94.4535	2.63276	345.441	4.36296e-09
12-Hydroperoxy-icosatetraenoic acid	792.253	3228.82	6603.32	3183.19	927.1	2849.55	1142.45	2487.35	1768.61	3263.26	4478.01	809.838	2445.81	3411.51	917.494	3556.3	3572.33	3441.79	950.194	16932.8	4199.25	4519.71	1220.07	1147.31	1558.85	1283.05	705.336	923.682	274.07	475.768	1778.8	1336.6	1550.44	591.26	382.671	2088.61	6016.9	554.633	1499.65	605.49	7923.34	2600.66	1638.5	3656.63	1059.74	1724.69	1011.01	4967.58	1113.08
1-Heneicosanoyl-glycero-3-phosphoserine	4.36296e-09	25.6392	356.298	197.49	58.9612	17.7474	399.262	11.2143	4.36296e-09	3.4726	283.88	111.429	63.422	6.8047	69.5019	79.1519	3.1092	118.116	593.529	722.66	58.2686	5.30462	4.36296e-09	30.647	4.36296e-09	222.254	4.36296e-09	4.36296e-09	4.36296e-09	47.209	8.48809	36.2635	43.9965	165.585	4.36296e-09	36.8365	326.485	4.36296e-09	415.122	282.532	946.047	972.687	1824.97	124.831	4.36296e-09	864.85	3422.29	1327.68	4.36296e-09
Methyl-[12]-gingerdiol	4.36296e-09	69.2418	218.289	1239.78	4.36296e-09	254.233	2.12191	149.608	6.25239	1066.17	1547.7	86.5276	135.3	342.284	4.36296e-09	803.111	121.264	352.811	112.856	1419.91	552.178	185.73	7.46583	197.584	82.775	1604.43	190.768	6.0939	11.9084	356.182	425.013	462.668	84.4665	5500.29	592.785	14.7344	321.785	3.63341	13.5687	1082.52	1145.69	334.486	63.524	1026.55	6.73202	34.8991	79.0808	2157.08	4.36296e-09
Cytochalasin Opho	4.36296e-09	694.337	2392.94	183.396	5.20642	103.51	22.5465	292.405	9.53514	126.741	1383.77	47.3962	109.29	599.488	11.7613	356.169	3149.38	165.054	119.625	310.783	358.826	167.847	38.105	46.0293	4.36296e-09	517.816	2018.23	1040.16	1298.56	362.512	282.343	341.552	495.294	1685.64	321.357	26.2399	93.9904	4.36296e-09	280.431	806.412	183.208	359.921	165.607	258.37	4.36296e-09	81.5695	86.3256	366.464	4.36296e-09
1-Nonadecanoyl-glycero-3-phosphoethanolamine	4.36296e-09	161.26	369.226	1183.09	35.3946	217.213	289.028	95.7719	8.50494	241.645	1845.96	49.4166	242.819	357.303	2087.56	416.322	236.371	418.737	867.912	2656.59	674.193	73.4243	4.36296e-09	313.286	47.5552	23645.3	1037.09	330.293	466.373	4587.42	700.186	1619.88	8190.91	5142.98	1846.76	460.753	665.582	4.36296e-09	1584.85	1332.94	5225.71	2645.2	13873.3	448.819	14.124	799.959	8145.14	17511.7	34.8607
Serylhydroxyproline	206.606	304.249	4.36296e-09	23.7211	196.695	123.391	164.448	171.28	143.018	269.794	317.177	226.617	113.948	379.445	272.83	200.536	16.006	268.632	138.064	73.8095	89.5887	124.392	296.448	117.366	242.163	808.813	1718.75	2307.87	2444.55	1317.99	1334.13	1243.82	1522.14	1443.14	1548.35	204.678	157.381	234.683	161.708	99.1255	107.43	261.253	157.925	135.82	120.024	75.1889	184.242	175.214	267.483
LysoPE(0:0/16:0)	157.706	4923.9	7393.98	4319.19	1005.4	15118.1	1882.54	11386.4	1095.23	18200.9	85527.9	9091.37	5903.31	20260.2	4737.15	34574.5	6311.17	12538.6	3371.97	22879.6	9176.84	7031.95	407.15	7125.99	3815.36	2253.46	120.272	14.198	4.01737	179.739	267.872	306.75	18.1902	1004.67	305.043	1561.15	12879.9	32.4499	7232.97	69367.7	13636.4	22607.9	17082.1	11053.2	528.676	8087.8	30361.3	42664.4	401.25
LysoPC(16:0/0:0)	98.5685	2701.79	9337.81	7423.66	618.677	2033.07	4016.87	1415.65	171.747	2459.57	10313.1	1304.39	3274.97	4808.97	27600.3	4532.52	6179.15	2730.82	10989.6	16758.7	4790.44	906.298	360.251	2613.5	572.567	50939.4	4809.4	2540.81	3522.54	20615.3	5011.73	12084.5	39307.6	13536.2	5460	5973.86	6457.28	58.7023	18146.6	10975.6	21375.3	32848.3	121858	2865.34	335.254	9825.5	71131.9	75006.9	664.562
(±)9-HODE	1183.54	1184.45	164.12	1327.65	1246.08	9706.91	16760.3	1941.18	1290.68	3772.47	47464.3	463.782	2358.49	6284.82	4224.7	3879.09	350.952	18207.1	1601.36	12464.8	4453.85	2357.73	4669.85	6032.43	1637.09	14201.3	2189.98	3722.9	5227.15	1647.09	10224.5	3489.73	5612.13	5902.13	2179.53	5349.72	18835.8	38.7278	1868.79	8950.27	8517.74	17593.4	15727.4	3030.33	965.587	8754.94	1055.69	4297	6365.87
Sulfate	36.3411	5529.54	84068.3	31772.5	1104.81	2733.81	2778.61	159.67	104.962	456.211	247.637	233.062	1676.23	393.922	286.709	707.804	27390.5	767.244	150.293	221.934	117.554	129.86	155.944	202.274	241.735	175.543	212.133	131.521	152.911	82.3418	66.471	131.614	102.874	95.4775	110.468	774.189	213.164	162.155	2341.36	86.0269	180.377	165.577	757.86	129.916	100.836	889.86	1164.6	105.869	98.959
DG(2:0/20:4(6Z,8E,10E,14Z)-2OH(5S,12R)/0:0)	4.36296e-09	4.36296e-09	4.36296e-09	4.36296e-09	4.36296e-09	4.36296e-09	8.27372	14.6986	4.50763	103.97	248.41	131.581	2.75755	23.3698	5.64382	122.655	6.21931	6.86926	30.1889	131.502	92.4564	36.5264	4.36296e-09	3.42093	14.3046	532.116	263.817	9.21295	56.8886	401.205	320.147	116.133	96.1196	565.741	464.476	4.36296e-09	43.9854	4.5299	4.36296e-09	95.0466	85.8363	44.7648	4.36296e-09	111.364	4.36296e-09	4.36296e-09	6.4568	403.049	4.36296e-09
D-Xylonate	4.36296e-09	4.36296e-09	108.116	207.895	52.3521	22.0114	83.4111	39.1016	43.5913	79.7807	169.412	78.598	22.2253	40.9886	69.1569	246.608	24.9351	80.9792	47.8843	35.985	42.169	90.6279	4.36296e-09	317.084	164.252	116.312	511.345	129.406	410.035	240.353	75.4232	264.26	169.92	192.783	144.838	43.6919	46.018	4.36296e-09	186.618	147.656	89.7823	142.418	138.16	71.9737	68.234	131.445	29.596	26.4893	386.692
3-Oxohexadecanoic acid	4.36296e-09	816.546	4544.39	1831.88	14.5806	55.6337	4.31238	200.147	80.4753	918.036	226.195	252.284	26.3011	136.148	4.48352	613.393	1549.41	67.4702	7.77662	316.746	214.58	88.3282	3.17079	330.226	930.732	235.983	72.1264	57.9924	80.502	89.108	77.5836	55.7739	53.6714	316.251	180.438	14.0153	16.3622	3.91008	85.4317	646.734	785.717	191.227	15.8008	104.489	1492.87	38.6406	40.6375	1244.14	4.36296e-09
Radalbuvir	4.36296e-09	45.1349	429.126	200.278	4.36296e-09	76.6554	28.8611	34.2519	4.36296e-09	214.369	663.216	51.6385	164.741	151.022	44.3532	238.767	46.5386	234.232	508.64	730.718	182.57	73.0336	4.36296e-09	100.056	5.44295	16.3001	5.53662	10.4183	8.39336	22.8231	375.453	1904.14	1503.23	4.36296e-09	4.36296e-09	1.92332	281.136	4.36296e-09	88.7185	776.56	359.487	265.558	73.8508	114.282	4.36296e-09	168.838	269.506	385.695	4.36296e-09
Lyso-PAF C-16	4.36296e-09	1236.12	1729.6	1312.85	58.5825	1541.14	758.861	778.551	63.7024	1710.73	4700.49	169.009	4522.79	2391.56	99.7439	5379.96	624.544	1096.39	6907.55	10990.3	6415.08	1831.85	92.1426	826.607	263.753	14508.8	1584.29	112.065	186.052	3239.57	3618.67	5682.45	2541.77	5197.88	3478.11	395.056	2765.95	4.36296e-09	403.233	2963.79	3217.04	2463.56	4288.83	1597.08	433.283	3517.17	2583.07	3948.51	4.36296e-09
5,6-dehydro Arachidonic Acid	4.36296e-09	11.7535	103.718	80.1309	26.4929	868.482	781.2	11.4439	6.06874	202.649	292.775	4.36296e-09	410.416	592.516	7.24094	217.524	10.6364	566.369	120.671	3355.55	290.424	41.6297	34.4779	242.054	4.36296e-09	186.065	111.229	108.597	41.7017	28.7472	715.889	1535.79	908.116	161.083	70.3814	135.259	2881.15	4.36296e-09	65.9479	20.0724	1229.8	64.9811	223.364	271.256	4.56118	385.709	20.036	332.023	4.36296e-09
Fusidic acid	4.36296e-09	4.36296e-09	103.819	155.398	4.36296e-09	13.8756	4.36296e-09	4.36296e-09	4.36296e-09	17.286	573.768	4.36296e-09	3.48597	29.1664	4.36296e-09	7.72632	2.30211	61.0638	4.36296e-09	248.837	89.4443	8.95639	4.36296e-09	97.0386	4.36296e-09	2620.6	389.245	19.3994	125.793	273.205	921.395	464.495	70.0488	4045.65	1039.85	4.36296e-09	35.8813	4.36296e-09	4.36296e-09	394.535	212.773	148.073	33.5174	77.4229	4.36296e-09	36.0918	4.36296e-09	370.374	4.36296e-09
10-Hydroxymyristic acid methyl ester	4.36296e-09	185.136	410.058	473.4	42.6835	2157.74	13.4738	1060.59	62.7109	2083.15	2857.78	599.332	313.242	1092.94	4.36296e-09	4139.94	243.072	1265.17	47.6167	2013.16	1084.34	824.072	4.36296e-09	429.135	738.358	1207.28	815.201	56.5856	71.4111	611.844	452.587	684.657	111.075	6245.47	1649.59	28.8128	401.507	4.36296e-09	64.1648	654.601	1283	192.501	23.8881	712.706	40.501	74.2437	58.5246	2042.07	4.36296e-09
Misoprostol acid	4.36296e-09	4.36296e-09	4.36296e-09	52.3566	4.36296e-09	137.359	90.1874	6.50492	70.0671	74.327	216.472	4.36296e-09	70.6858	130.296	4.36296e-09	104.429	4.83472	200.718	4.36296e-09	680.755	179.229	43.7263	14.008	135.045	80.8505	1321.18	304.286	117.421	72.1152	194.975	473.842	478.533	249.865	928.175	167.387	31.8876	555.859	4.36296e-09	7.60864	73.062	390.788	64.014	36.3363	135.806	68.451	19.6839	4.36296e-09	68.7067	4.36296e-09
PS(18:1(9Z)/0:0)	138.408	3302.46	117091	56489.6	488.578	8674.27	2856.33	2187.68	594.138	8496.23	11224.5	7725.78	8363.63	16438.1	841.544	8422.99	1081.59	82345.2	28935.3	63079.4	9758.97	3366.71	1166.16	9939.15	1214.98	35586.8	7579.13	1324.52	1018.54	2342.18	9064.64	7828.84	1987.17	20531.1	8184.19	480.468	120832	1217.05	1237.44	10468.8	86005.8	17705.4	1673.26	24672.4	306.992	13166.9	2951.99	20775	504.646
Oleoyl glycine	4.36296e-09	121.183	5664.66	230.96	52.5149	4.36296e-09	8.76364	9.16652	4.36296e-09	446.377	17.3565	145.286	4.36296e-09	171.353	4.36296e-09	227.529	144.686	53.0752	246.9	1094.13	11.2127	1.64709	243.533	124.373	4.36296e-09	60.5135	87.8988	4.36296e-09	28.6535	4.36296e-09	85.5215	11.6678	4.36296e-09	148.961	43.4608	28.5568	8.46179	78.0828	20.427	11.0406	680.118	50.6174	51.7589	21.46	18.3573	5.23703	24.2459	46.1014	4.36296e-09
9(S)-HODE-d4	376.052	981.37	3829.9	18384.7	954.648	6438.26	450.584	4357.28	613.961	3046.54	29439.5	3685.3	5355.01	7417.38	993.464	4349.73	1998.08	8863.93	800.612	67685	59652.5	6583.93	1603.82	51020.4	48803.2	122394	16464.9	848.108	1714.1	14108	2523.31	1942.29	1710.66	84799.9	27868.4	710.725	5442.75	320.456	1852.02	30441.1	62887.6	14488.1	3113.14	3910.68	10516.7	2133.83	2668.33	23052.7	584.082
Cohibin C	4.36296e-09	4.36296e-09	4.36296e-09	4.36296e-09	4.36296e-09	4.36296e-09	1.49211	4.36296e-09	4.36296e-09	4.36296e-09	4.36296e-09	29.4422	4.36296e-09	4.36296e-09	4.36296e-09	6.62269	4.36296e-09	4.36296e-09	4.36296e-09	556.355	395.172	4.36296e-09	4.36296e-09	244.005	126.091	12228.9	384.35	8.21509	4.36296e-09	347.728	8.33085	3.60226	13.6684	6467.89	954.055	4.36296e-09	4.36296e-09	4.36296e-09	4.36296e-09	80.233	407.383	4.36296e-09	4.36296e-09	8.78246	4.36296e-09	4.36296e-09	4.36296e-09	26.181	4.36296e-09
7Z, 10Z, 13Z, 16Z, 19Z-docosapentaenoic acid	4.36296e-09	4.36296e-09	16.9008	4.36296e-09	4.36296e-09	276.728	123.75	4.36296e-09	4.36296e-09	9.56203	28.8462	4.36296e-09	77.3598	77.8107	4.36296e-09	4.36296e-09	4.36296e-09	223.498	4.36296e-09	794.087	43.3202	10.8535	4.36296e-09	42.3918	4.36296e-09	1818.06	35.2292	4.36296e-09	4.36296e-09	248.483	7.12766	286.431	166.876	303.135	62.2776	11.0344	557.135	4.36296e-09	4.36296e-09	4.36296e-09	215.409	3.30365	4.36296e-09	17.4614	4.36296e-09	48.1073	4.36296e-09	7.3803	4.36296e-09
CP 47,497-C8-homolog C-8-hydroxy metabolite	4.36296e-09	500.502	937.617	862.722	35.3381	5200.98	2539.63	208.399	46.2577	2342.04	1973.5	234.06	1699.51	16597.1	6.40791	902.642	145.153	4344.99	313.816	14659.9	1133.46	628.377	311.674	1025.15	328.844	4416.78	981.108	524.369	19.8573	702.476	3124.5	6154.63	3916.62	2478.33	648.344	474.279	10898.4	7.19831	104.585	161.557	4791.92	245.855	377.2	860.334	69.2401	971.303	154.468	1200.88	4.36296e-09
LysoPC(15:0/0:0)	137.711	4021.28	12456.6	3957.8	683.446	8244.53	3346.14	2293.37	239.601	6265.55	8614.92	2092.32	2484.41	12099	2251.38	9656.74	4315.27	3226.58	8177.84	2045.9	2281.65	1022.53	593.606	4915.47	616.767	6431.15	1091.2	71.0663	89.9126	790.381	564.177	555.638	688.362	1721.2	1884.87	3885.45	7908.84	35.4754	2766.44	2313.73	916.619	4882.52	7416.9	1032.91	519.031	29888.1	15617.4	4206.03	171.32
LysoPI(16:0/0:0)	4.36296e-09	4.36296e-09	1581.45	2442.41	4.36296e-09	134.321	200.621	123.94	3.0707	947.595	9574.65	47.7047	144.558	258.666	715.099	1073.96	223.086	262.754	411.257	1355.36	534.148	226.107	33.5584	1221.49	7.44227	1977.59	168.92	4.97081	8.25097	94.3329	23.6248	38.1606	73.1725	8562.92	626.558	155.948	693.202	4.36296e-09	413.041	9156.52	1496.17	14109	22694.8	347.311	8.01805	530.14	2312.36	6118.09	1137.46
1-O-(cis-9-Octadecenyl)-2-O-acetyl-sn-glycero-3-phosphocholine	4.36296e-09	40.6108	623.45	242.869	0.0107203	54.0556	85.9293	3.67967	4.36296e-09	19.6641	113.388	0.19276	140.553	41.3921	77.0469	54.3013	108.756	9.49573	1364.32	632.736	110.919	4.82361	4.36296e-09	109.223	0.0780301	718.623	52.2647	4.36296e-09	13.8094	242.331	185.563	364.554	305.506	414.883	219.163	5.30491	238.699	4.36296e-09	71.3544	140.018	168.012	317.432	695.731	48.6587	4.36296e-09	554.769	554.843	491.433	4.36296e-09
LysoPC(P-18:0/0:0)	4.36296e-09	27.0825	223.658	257.59	1.76718	100.003	9.95547	49.7862	4.36296e-09	172.216	526.57	4.36296e-09	260.276	145.735	4.36296e-09	339.698	16.9931	28.2376	386.857	821.125	499.204	550.911	4.36296e-09	79.3744	2.01977	1019.76	130.143	1.80905	4.36296e-09	518.298	633.052	986.681	177.136	1192.9	378.738	4.36296e-09	165.43	4.36296e-09	4.36296e-09	87.2287	228.25	253.185	213.06	106.053	10.3616	298.721	173.781	425.787	4.36296e-09
N(4)-Octadecyl-1-arabinofuranosylcytosine	4.36296e-09	220.421	367.471	314.768	4.36296e-09	398.175	50.838	182.063	4.227	709.846	571.315	25.3834	595.514	787.29	6.73453	375.49	60.9105	212.042	933.952	719.949	599.455	256.348	19.2748	277.641	5.93214	2801.96	772.001	2.65736	17.9393	1454.04	2154.68	3278.7	695.495	1659.22	1245.68	35.6507	672.31	0.919275	1.57904	79.4893	94.8913	150.368	28.5703	96.6558	33.4863	1713.88	116.323	137.952	4.36296e-09
Lyciumoside IV	1101.64	1572.14	957.622	780.699	982.554	796.683	817.842	805.651	526.643	955.057	1438.84	1081.36	527.334	1403.07	1152.5	901.949	677	848.553	596.304	398.34	533.1	659.604	1382.89	695.972	1330.11	421.884	4.36296e-09	4.36296e-09	40.0083	4.36296e-09	4.36296e-09	4.36296e-09	4.36296e-09	56.3333	4.36296e-09	839.306	804.341	1048.4	776.835	697.531	516.966	1092.29	940.762	617.334	657.88	342.878	894.953	709.297	1540.9
Urocortisol	4.36296e-09	4.36296e-09	429.65	599.118	25.3852	60.8804	55.1422	47.6478	84.9333	915.133	1026.72	108.744	161.566	350.6	59.0481	238.582	92.9457	423.525	46.7699	101.061	2397.06	288.234	24.0741	1979.96	620.504	72.1036	81.4757	4.36296e-09	4.36296e-09	61.8012	237.851	92.1313	33.9369	189.905	24.2441	164.501	91.622	47.4025	52.0473	717.651	435.465	972.022	7.26399	707.048	9.07904	59.2918	44.1786	279.13	61.1289
4-Hydroxy-5-phenyltetrahydro-1,3-oxazin-2-one	4.36296e-09	4.36296e-09	29.3039	36.4583	4.36296e-09	4.36296e-09	4.36296e-09	5.2184	4.36296e-09	9.50717	9.14599	4.36296e-09	2.48603	4.36296e-09	4.36296e-09	32.4818	2.28594	4.36296e-09	3.51777	45.7285	6.36203	4.36296e-09	4.36296e-09	35.2824	4.36296e-09	210.572	16.3033	5.71772	67.245	59.7064	10.4167	37.8161	4.12964	20.5411	14.7197	4.36296e-09	11.0506	4.36296e-09	4.36296e-09	6.60386	29.0392	84.7977	12.7814	20.2861	4.36296e-09	148.073	4.36296e-09	80.4848	4.36296e-09
8,11-eicosadiynoic acid	4.36296e-09	595.172	4425.03	6506.66	214.053	621.696	869.793	2995.59	460.974	2670.08	4579.84	773.863	3082.93	3220.45	799.587	5348.58	2555.53	499.099	6669.01	3655.6	5897.36	1426.15	22.0712	2483.38	293.845	8410.45	393.514	41.4271	129.679	3227.67	173.016	5432.73	2932.35	1920.28	1493.84	1686.79	2858.49	4.36296e-09	4875.35	4892.71	10087.3	8061.02	11469.4	7593.47	968.832	4654.87	9172.22	18542	8.49562
Strictosidine aglycone	4.36296e-09	4.36296e-09	29.4486	215.672	4.36296e-09	48.2726	4.32002	21.9507	2.36703	108.524	89.9903	7.66546	37.9277	65.3165	4.36296e-09	697.518	17.6544	26.1017	4.36296e-09	121.849	57.7976	44.877	4.36296e-09	339.474	13.9095	72.239	145.49	24.2352	51.6039	295.8	158.834	85.3013	155.799	627.063	68.2231	13.752	60.4822	4.36296e-09	7.59378	94.6889	164.549	45.5139	1.84679	177.878	4.36296e-09	31.5059	4.36296e-09	214.928	4.36296e-09
D-Alanyl-D-alanine	4.36296e-09	4.36296e-09	66.129	420.906	11.8893	111.982	3.65855	150.752	117.385	256.907	51.8495	97.6775	45.5324	168.413	4.36296e-09	280.693	150.821	194.2	13.4865	189.597	219.585	215.811	4.36296e-09	74.0898	903.083	231.828	95.2812	16.8152	22.6938	184.882	46.2975	80.6101	61.9556	336.83	67.5451	44.5031	98.1113	4.36296e-09	95.6196	174.16	200.756	123.448	7.57373	252.772	52.7481	80.7513	80.6446	304.568	3.33193
5-L-Glutamyl-L-alanine	4.36296e-09	9.70921	156.159	519.66	2.95502	142.422	13.8022	295.735	142.511	1038.91	143.704	97.1992	49.7208	186.23	64.2233	257.774	311.462	204.283	49.4692	604.073	890.774	475.28	4.36296e-09	140.576	5271.47	199.672	153.208	67.3242	220.739	137.903	66.6202	138.95	239.561	194.396	93.4747	103.513	134.435	4.36296e-09	158.107	254.726	329.965	171.854	107.09	451.964	65.7428	100.025	85.887	268.407	47.2961
N-Acetylglucosamine 6-sulfate	4.36296e-09	494.123	3135.03	1209.05	826.723	1817.09	245.663	1153.15	1232.55	323.945	1196.77	1415.71	1148.08	1383.16	42.9038	1466.11	1423.29	1341.07	1668.2	2495.94	2248.35	2008.31	184.463	4112.11	2260.3	7105.07	3853.32	628.644	811.129	3031.37	781.644	2057.11	2704.71	4012.22	3467.72	891.81	1692.5	4.36296e-09	2362.4	1512.38	2388.76	1383.87	308.041	1450.2	1865.15	2697.49	1218.65	6814.94	20.8768
Threonyllysine	4.36296e-09	1.43648	166.173	221.964	6.36311	122.598	4.36296e-09	102.743	104.073	191.841	42.5399	40.351	72.7599	140.864	4.36296e-09	60.0207	157.732	142.555	139.661	343.3	234.764	213.143	4.36296e-09	312.581	242.907	609.708	2550.83	513.341	935.913	1020.38	3221.61	2694.67	1771.6	2737.54	2811.4	9.09834	117.222	4.36296e-09	67.1397	24.2602	217.764	56.8862	4.36296e-09	324.186	80.9216	70.6263	58.0372	183.467	4.36296e-09
Galbeta1-3(Fucalpha1-4)GlcNAcbeta	14.6439	4.36296e-09	513.297	1041.86	715.191	3867.25	4.36296e-09	4.36296e-09	515.177	19.3792	325.543	921.906	157.401	47.2533	100.244	34.6338	11.5825	43.5902	252.376	4.36296e-09	124.353	27.0491	141.824	139.937	4.36296e-09	365.446	1355.37	1442.71	1693.31	453.399	245.46	775.884	1289.16	1995.53	1268.08	582.492	73.9216	4.36296e-09	1321.46	1379.27	221.574	654.326	166.978	3396.67	1863	317.725	578.603	99.8919	253.857
Ε-(gamma-Glutamyl)-lysine	4.36296e-09	4.36296e-09	286.709	425.829	280.061	404.514	58.7742	176.398	169.703	281.663	109.546	361.832	368.088	352.893	4.36296e-09	105.89	417.319	313.125	466.029	354.264	267.782	654.729	4.36296e-09	689.314	442.811	302.265	37.6042	4.36296e-09	4.36296e-09	242.641	84.1569	63.3137	63.492	184.953	67.9995	300.611	128.532	4.36296e-09	389.141	61.6152	266.542	193.628	67.8856	617.372	489.184	276.44	246.291	255.919	12.4584
1H-1,2,4-Triazole-3-carboxamide	4.36296e-09	4.7637	360.139	388.778	455.196	650.383	392.674	473.12	365.426	255.495	864.322	489.396	161.93	169.69	1097.32	131.601	325.407	678.162	332.349	704.02	783.099	258.799	4.36296e-09	170.189	253.924	1207.81	206.9	1671.26	2198.46	853.994	245.786	292.224	315.83	2008.39	322.561	234.417	165.903	4.36296e-09	294.338	474.889	434.043	430.008	1747.51	1166.71	56.4421	375.94	123.063	1047	2352.13
6-Methylmercaptopurine	4.36296e-09	9.03825	89.8358	114.802	3.19771	164.303	61.4919	210.538	55.5391	522.86	98.0768	36.0473	18.5361	236.523	1.83151	178.626	250.449	52.6533	21.1656	162.86	125.704	40.7343	4.36296e-09	145.724	260.101	260.851	61.9806	94.0126	184.808	160.883	121.323	466.568	593.987	71.3597	73.3098	11.4054	157.672	4.36296e-09	36.6184	37.03	45.031	39.8889	15.7359	12.2788	31.2141	31.9109	39.5101	133.92	7.93418
C20915	4.36296e-09	173.926	208.187	131.911	185.499	102.48	71.0269	220.233	73.0698	399.206	104.83	228.681	54.5086	164.814	15.759	4.96571	166.19	41.3905	1667.56	141.708	287.331	110.132	224.127	608.473	118.004	19.7073	169.714	8.34425	11.5621	33.946	419.527	272.051	346.172	29.7998	174.682	80.3544	290.142	4.36296e-09	916.224	886.534	210.472	275.244	184.268	111.075	343.9	278.096	134.288	483.104	28.9128
Glutamylvaline	4.36296e-09	31.0053	165.452	462.648	10.1843	231.943	4.36296e-09	342.281	129.695	838.222	177.745	75.8849	46.6513	332.174	4.36296e-09	212.634	842.536	160.78	31.9296	1187.98	1397.17	542.068	4.36296e-09	149.215	3659.29	4836.91	7285.58	714.147	1666.46	5961.9	4392.53	3867.61	3941.51	11349.8	7392.98	28.3191	193.366	4.36296e-09	87.4894	805.796	754.964	105.993	6.72337	583.773	51.0388	79.8361	77.5255	840.958	11.4662
N-Acetylmuramic acid 6-phosphate	4.36296e-09	4.36296e-09	89.1496	81.6752	66.7792	55.298	16.7833	51.9842	118.062	80.7371	403.986	24.0724	31.4723	129.415	3.13478	128.781	126.617	138.987	61.5368	77.0015	71.8513	66.4705	4.36296e-09	336.499	156.747	390.72	290.202	141.189	370.116	610.687	577.375	734.024	349.556	726.654	291.975	88.281	186.787	4.36296e-09	108.073	472.354	80.4567	137.935	173.088	172.419	80.6488	42.8792	26.8123	80.8815	4.36296e-09
Descyclopropyl Abacavir	4.36296e-09	4.36296e-09	45.1661	30.8504	4.36296e-09	73.7852	4.36296e-09	61.3178	63.4341	75.5825	17.3887	35.1199	33.928	80.5116	2.48848	13.9476	76.805	68.9534	18.3124	120.652	82.4823	70.3347	4.36296e-09	19.7187	163.619	591.525	2628.71	7461.37	4948.4	1310.84	1150.25	770.27	661.36	926.223	1970.84	10.0521	48.5644	4.36296e-09	25.6381	64.362	51.9492	15.5522	10.9572	146.352	16.9259	21.4792	20.3162	71.7163	4.36296e-09
[truncated: 171 more columns]

## Sheet: S3
Supplementary table 3 The metabolites differentially abundant between METH users and CTL
name	FC (METH users/CTL)	log2FC	_Pvalue	VIP
Xanthine	1.99702	1.02606	4.49538e-06	1.12757
Inosine	2.68529	1.45651	7.411e-08	1.27763
Glutamylisoleucine	4.94997	2.34924	1.03049e-14	1.37763
N-Alpha-acetyllysine	2.04307	1.06974	6.51941e-10	1.24056
Threonylisoleucine	2.79109	1.52256	1.52638e-11	1.28907
isoleucyl-thiazolidine	2.47306	1.34646	2.47625e-09	1.24391
6-beta-hydroxydexamethasone	5.30038	2.44063	5.34719e-13	1.07136
L-alpha-Amino-1H-pyrrole-1-hexanoic acid	3.34597	1.78424	3.82586e-09	1.01968
Glutamyllysine	2.21888	1.19165	2.9926e-07	1.0108
(2R,3R)-3-Methylglutamyl-5-semialdehyde-N6-lysine	3.42648	1.81855	7.21805e-16	1.75173
(R)-2-Amino-N-(2,2,4,4-tetramethyl-3-thietanyl)propanamide	2.02224	1.05667	8.33844e-08	1.24713
Leucyl-Isoleucine	2.88905	1.5719	8.13754e-13	1.69052
Tobramycin	2.90854	1.58212	8.52788e-09	1.10116
Integerrimine	2.30773	1.24681	4.44397e-07	1.24834
3alpha,11beta,21-Trihydroxy-20-oxo-5beta-pregnan-18-al	4.40932	2.18238	3.83497e-10	1.15256
Val-Val-Val	2.03843	1.06928	1.85582e-07	1.38105
Semagacestat	2.98451	1.61931	1.09675e-09	1.12583
Alpha-Linolenoyl ethanolamide	2.32999	1.25997	2.03429e-08	1.58187
Tryptamine	2.66277	1.45396	2.63499e-11	1.35873
13,14-dihydro-15-keto-PGE1	2.4576	1.32592	3.05732e-08	1.37956
8,11-eicosadiynoic acid	2.03172	1.04965	1.55063e-06	1.00823
5-L-Glutamyl-L-alanine	3.96903	2.02902	2.28082e-06	1.02588
螘-(gamma-Glutamyl)-lysine	2.19885	1.16798	1.16715e-08	1.18164
Red chlorophyll catabolite	0.0649659	-3.90318	0.00088485	2.47597
6'''-Deamino-6'''-oxoneomycin C	0.258539	-1.91237	0.00213805	2.30432
CDP-DG(i-12:0/18:1(12Z)-2OH(9,10))	0.377704	-1.49324	0.00157336	1.00367
Elaterinide	0.233059	-2.1166	0.000267335	1.61686
CDP-DG(i-20:0/18:1(12Z)-2OH(9,10))	0.16483	-2.6993	0.000290262	1.75578
4-Hydroxydebrisoquine	0.0523614	-4.21473	0.004573	2.15084
3-Carboxyoxy-2-hydroxypropanoic acid	0.490889	-1.00762	0.000718315	1.98701
2-Pyrone-4,6-dicarboxylate	0.00773488	-6.97294	0.00137243	2.38056
D-Glucono-1,5-lactone 6-phosphate	0.0440419	-4.46513	0.00131504	2.37919
Glu Thr Val Arg	0.298287	-1.70523	0.000215474	2.06512
(-)-Ditryptophenaline	0.0607006	-4.00239	0.0123867	1.75711
Ganoderic acid H	0.230914	-2.07312	0.00478823	2.14285
27-O-demethylrifabutin	0.481635	-1.01217	0.0212396	1.70156
Homotrypanothione disulfide	0.121552	-2.99854	0.00816046	2.11232
5-Oxo-delta-bilirubin	0.327796	-1.57483	0.000431834	1.73577
Leukotriene D4 methyl ester	0.186773	-2.37882	0.0337113	1.68609
N-Succinyl-LL-2,6-diaminoheptanedioate	0.252383	-2.00119	0.000281067	1.73174
Methylene dithiocyanate	0.399436	-1.30768	0.00908989	1.67785
Desglucocheirotoxin	0.03058	-4.98952	0.00897252	2.06896
Coproporphyrinogen III	0.0089844	-6.75654	0.00133902	2.39301
PZ-Peptide	0.22334	-2.12087	0.00858171	1.62356
PG(20:2(11Z,14Z)/LTE4)	0.264526	-1.91605	0.0314632	1.07995
Pacific Ciguatoxin 4A	0.113377	-3.12987	0.00760806	1.82809
DG(10:0/PGE2/0:0)	0.231724	-2.15723	0.00750635	1.18826
Capsianoside I	0.298316	-1.70518	0.00212278	1.4985
Hippurate	0.0225709	-5.42826	0.0020373	2.29459
PI(22:6(4Z,7Z,10Z,13Z,16Z,19Z)/TXB2)	0.336055	-1.53141	0.0188487	1.40568
D-Urobilinogen	0.26018	-1.90133	0.0341639	1.72882
Oleandomycin	0.408826	-1.2718	0.00104756	1.28384
Antibiotic A 204A	0.30629	-1.66521	0.000990949	1.16877
(17E,19E,21E,23E,25E)-4,6,8,10,12,14,16,27-Octahydroxy-3-(1-hydroxyhexyl)-17,28-dimethyl-1-oxacyclooctacosa-17,19,21,23,25-pentaen-2-one	0.283264	-1.80373	0.029794	1.06727
PA(20:5(5Z,8Z,11Z,14Z,17Z)/20:5(7Z,9Z,11E,13E,17Z)-3OH(5,6,15))	0.0404856	-4.60375	0.0293132	1.13969
Serylhydroxyproline	0.271073	-1.85324	0.00110192	2.29097
D-Xylonate	0.393204	-1.33295	0.00114633	1.42379
Galbeta1-3(Fucalpha1-4)GlcNAcbeta	0.112069	-3.11572	0.00076933	1.8655
Descyclopropyl Abacavir	0.163338	-2.57225	0.0383972	1.64112
alpha-AMINO-3-HYDROXY-5-METHYL-4-ISOXAZOLEPROPIONIC ACID	0.798021	-0.287455	0.367687	0.629991
Hydroxycotinine	0.822493	-0.246012	0.236764	0.988581
3''-Amino-3''-deoxygentamicin A2	0.934326	-0.0571433	0.810006	0.182906
xi-p-Menth-3-ene	0.157406	-2.62562	0.187735	1.08819
2-Hydroxycinnamic acid	0.599516	-0.69631	0.0926416	0.856004
L-Tyrosine	0.759744	-0.366547	0.169267	0.532749
(R)-2,3-Dihydroxy-3-methylbutanoate	0.651562	-0.613232	0.144366	0.38965
3-Amino-3-(4-hydroxyphenyl)propanoate	1.21254	0.301578	0.290263	0.432821
Ornithokinin	0.361728	-1.86803	0.0900771	0.518776
N-Acetylserotonin	0.301862	-1.68622	0.124253	0.890269
3-Methyl-2-oxobutanoic acid	1.1886	0.260927	0.378261	0.101315
Cimicifugoside	0.219368	-2.14676	0.0788678	1.48028
Cyclopassifloside VI	0.319238	-1.80289	0.0107983	0.789448
Glutarate	1.31048	0.431918	0.235617	0.357957
Fagomine	2.36156	1.28156	0.0172811	0.728695
L-Alanine	2.14204	1.13826	0.0360777	0.762996
Gentamicin A2	0.52881	-0.985731	0.469499	0.287926
Gln Val Tyr Asp	0.226854	-2.18301	0.126901	0.687515
N-(3-(Dimethylamino)propyl)acrylamide	0.999209	0.0406786	0.916911	0.331095
L-beta-Ethynylserine	0.868271	-0.200642	0.094175	0.386027
17-phenyl-18,19,20-trinor-prostaglandin E2	0.944421	-0.0416401	0.891824	0.623771
DG(15:0/18:1(12Z)-O(9S,10R)/0:0)	1.05889	0.0593934	0.930415	0.0899535
25-Hydroxyvitamin D2-25-glucuronide	0.0538593	-4.17396	0.157742	0.474615
(1'S)-Averantin	0.0752972	-3.69051	0.174763	0.463051
UDP-L-Ara4O	0.858039	-0.183501	0.565641	0.644517
Methoxymalic acid	1.18763	0.235577	0.195209	0.836321
Asparaginylisoleucine	1.98462	1.03068	4.67861e-05	0.869217
Dihydrostreptomycin 6-phosphate	3.282	1.75636	0.451124	0.105723
Amphibine H	0.877773	-0.14626	0.601143	0.00924062
LysoPC(18:3(6Z,9Z,12Z)/0:0)	0.907477	-0.0982476	0.856848	0.425861
Avermectin A1b aglycone	0.458909	-1.0819	0.0846987	1.27665
Glutaminylphenylalanine	0.986815	0.022671	0.966903	0.421752
5a,11a-Dehydrooxytetracycline	1.05265	0.115842	0.767	0.339023
L-Tryptophan	1.26758	0.381729	0.099908	0.230728
p-Coumaroylagmatine	1.0235	0.0753268	0.806118	0.247379
PS(16:1(9Z)/20:4(6Z,8E,10E,14Z)-2OH(5S,12R))	0.609162	-0.673282	0.178022	0.042433
5-Isoxazoleacetic acid, 4,5-dihydro-3-(4-hydroxyphenyl)-, methyl ester	1.31837	0.404643	0.553574	0.0605332
Isoleucylhydroxyproline	1.33674	0.296167	0.531583	0.324759
CDP-abequose	0.79703	-0.285474	0.484264	0.0526781
3-Methyldioxyindole	1.12184	0.149396	0.473435	0.633512
Coumarin	0.871445	-0.201903	0.141123	0.135582
GDP-valienol	1.08289	0.11113	0.638091	0.429018
Cannabidiolic acid	0.632316	-0.683793	0.176049	0.963815
Nomilinic acid 17-glucoside	0.153752	-2.65951	0.353531	0.938091
Avermectin B1b	0.317043	-1.62255	0.0394855	0.713414
all-trans-Retinoyl-beta-glucuronide	1.6648	0.775836	0.00250144	0.556589
Pravastatin	0.493604	-0.980298	0.112737	0.533779
Gentamicin C	0.436591	-1.20275	0.11061	0.526579
Cyclohexylsulfamate	0.0312822	-4.95768	0.335164	0.714655
11beta,21-Dihydroxy-3,20-oxo-5beta-pregnan-18-al	0.933601	-0.0573015	0.901823	0.510666
Prostaglandin E2	3.63247	1.90277	6.07204e-09	0.96072
Cholylaspartic acid	0.594458	-0.752546	0.0398996	1.15154
7-O-Acetylsalutaridinol	1.07232	0.142555	0.743173	0.363507
(R)-Ruxolitinib	1.38966	0.460764	0.0366806	0.00150993
Arginyl-Leucine	1.65202	0.766055	0.010167	0.657098
Inuline	1.23284	0.305033	0.375243	0.0474332
4,21-Dehydrogeissoschizine	1.20881	0.304292	0.266977	0.146651
Tamoxifen	2.01404	1.05032	0.000180003	0.790983
Monacolin L acid	0.374761	-1.37414	0.072758	1.49958
Abeado	1.07021	0.139711	0.809843	0.228744
Abscisic acid glucose ester	0.827613	-0.348266	0.637889	0.569814
Acuminoside	1.4699	0.597537	0.283239	0.164769
Stachyflin	1.79443	0.874913	5.98653e-05	0.619769
5-Hydroxylysinonorleucine	1.59932	0.713978	0.0190739	0.298516
Hydroxytamoxifen	1.24208	0.353994	0.251911	0.0549585
Glycyl-Arginine	2.57948	1.4089	0.000539197	0.610304
Dihydroshikonofuran	3.50153	1.84822	1.43872e-06	0.88899
Lumiflavin	1.20188	0.304613	0.26641	0.188579
Enkephalin L	0.21355	-2.20205	0.130026	1.14956
Littorine	1.96246	1.01448	1.93609e-05	0.903455
Ala Glu Ile Lys	0.619167	-0.657019	0.0913172	0.568639
Digoxin	0.711809	-0.475923	0.447721	0.25479
PIP(16:2(9Z,12Z)/5-iso PGF2VI)	0.529661	-0.875038	0.198452	1.09119
Libenzapril	0.267871	-1.86863	0.10765	1.46366
Gentamicin C2	0.696748	-0.47947	0.231916	0.620007
Trideca-6,8,10-trienoylcarnitine	2.34057	1.26868	7.93273e-07	0.862432
Ecdysone	0.492372	-0.980359	0.471893	0.685406
D-Urobilin	1.8558	0.93386	0.00041242	0.659233
Leustroducsin B	0.0848708	-3.51719	0.11715	1.18597
Desmethyldeschlorobenzoyl Indomethacin	2.05436	1.08051	0.00926413	0.358136
epsilon-Captrolactone	0.67531	-0.524558	0.140134	0.575924
dTMP	0.86524	-0.16929	0.560519	0.34274
Phenylalanylisoleucine	1.45614	0.575477	0.0043114	0.934836
Palosuran	2.1614	1.14124	0.000140058	0.600101
Beloranib	0.751333	-0.370656	0.6875	0.583607
Norethindrone oxime	2.71574	1.48317	1.10251e-07	0.970892
6'-Oxokanamycin X	0.498638	-0.965496	0.0272635	0.976543
N-Acetyl-L-leucine	1.14417	0.223469	0.571191	0.249528
Isoleucyl-Tryptophan	1.54096	0.662232	0.000474396	0.953199
Indicine-N-oxide	2.37436	1.28159	6.82616e-06	0.847501
N-(8-Amino-1-carboxyoctyl)-alanyl-proline	2.14403	1.14215	1.39577e-05	0.784916
CDP-DG(20:4(5Z,8Z,11Z,13E)+=O(15)/a-25:0)	0.400285	-1.27908	0.103869	0.687846
Elbasvir	0.0388535	-4.64399	0.0931105	1.25083
Cilofungin	0.62754	-0.631306	0.239709	1.00024
11-Dehydro-thromboxane B2	0.726828	-0.418493	0.479484	0.893842
4-Hydroxystyrene	1.56035	0.677641	0.00435801	1.10082
4-Hydroxycinnamyl aldehyde	1.22587	0.331411	0.0916428	0.557259
Gly Leu Phe	2.43102	1.32338	7.85526e-07	0.830559
Cincassiol B	2.33097	1.22046	0.0074327	0.745038
Epothilone C	0.619164	-0.649786	0.294493	0.97089
L-Valine, N-(2-hydroxy-3-butenyl)-	1.16461	0.261326	0.595261	0.292517
Glu Thr Tyr Glu	0.240878	-2.05371	0.115562	0.671738
Ouabain	1.55486	0.678603	0.0809683	0.0965195
Avermectin A1a	0.574736	-0.923829	0.252033	0.277561
PI(22:6(4Z,7Z,10Z,13Z,16Z,19Z)/PGJ2)	0.579571	-0.745121	0.253278	0.740232
Leu-Leu-Leu	1.18785	0.289801	0.160309	0.0691459
Eriojaposide B	0.305074	-1.79425	0.12635	0.447564
5-Methoxyindoleacetate	0.840289	-0.280161	0.127032	0.0233744
Salicylic acid	1.04348	0.0790888	0.935784	0.0544362
Cytochalasin Npho	0.393385	-1.30934	0.0270706	0.716915
4-Oxo-L-proline	1.20166	0.297124	0.428312	0.118398
Cloversaponin I	1.05997	-0.436804	0.617338	0.364576
Indoleacrylic acid	5.47675	2.49422	0.00217085	0.408679
2(3H)-Benzothiazolethione	0.848762	-0.234089	0.0456801	0.446232
9,12,13-TriHOME	0.94003	-0.0598618	0.840228	0.0448075
Etimicin	0.188993	-2.36981	0.0976218	0.585239
2,3-Dihydro-6-methoxy-2,2-dimethyl-4H-1-benzopyran-4-one	0.95288	-0.0746636	0.546356	0.130195
Bovolide	0.917136	-0.128758	0.236516	0.138144
PGP(i-19:0/PGF2alpha)	0.00257453	-8.55966	0.308315	0.0823045
1,11-Undecanedicarboxylic acid	0.454685	-1.11155	0.0222814	0.866972
2-Cyclohexen-1-one, 3-(15-hydroxypentadecyl)-2,4,4-trimethyl-	1.12096	0.204124	0.791256	0.180184
Eremopetasinorol	0.659739	-0.641393	0.0239054	0.114575
N'-(1,6-Dihydro-6-oxo-2-pyridinyl)-N,N-dipropylmethanimidamide	0.655442	-0.65003	0.0343864	0.0305677
Thymidine	0.35455	-1.45563	0.102054	0.965374
5(S)-HpEPE	1.20375	0.309358	0.456397	0.376276
Palmitoyl glucuronide	1.73334	0.830386	0.00180258	0.621254
Trideca-3,6,9-trienoylcarnitine	1.85611	0.926913	0.00554991	0.56934
LysoPE(15:0/0:0)	0.77784	-0.32147	0.62158	0.428745
Testosterone	0.509539	-0.930916	0.0764725	0.243372
9-Hydroxyoctadeca-2,4-dienoic acid	1.5973	0.716788	0.0427139	0.691049
12-Hydroperoxy-icosatetraenoic acid	1.78835	0.861747	0.000520717	1.0613
1-Heneicosanoyl-glycero-3-phosphoserine	1.2645	0.217503	0.595447	0.11099
Methyl-[12]-gingerdiol	2.87129	1.56335	1.17551e-05	0.819673
Cytochalasin Opho	1.09446	0.170331	0.634989	0.0224719
1-Nonadecanoyl-glycero-3-phosphoethanolamine	0.507271	-0.944265	0.252345	1.092
LysoPE(0:0/16:0)	1.93367	0.984162	0.00603438	0.842907
LysoPC(16:0/0:0)	0.681526	-0.531758	0.21285	0.854819
(卤)9-HODE	1.02223	-0.0468038	0.90392	0.0297837
Sulfate	0.117751	-3.06918	0.126629	0.461291
DG(2:0/20:4(6Z,8E,10E,14Z)-2OH(5S,12R)/0:0)	1.87265	0.94377	0.00280511	0.286708
3-Oxohexadecanoic acid	1.8253	0.909525	0.0739356	0.413551
Radalbuvir	0.9814	0.00956514	0.983184	0.322895
Lyso-PAF C-16	1.89335	0.951269	0.00125968	0.327981
5,6-dehydro Arachidonic Acid	1.20323	0.212792	0.635117	0.02075
Fusidic acid	0.665639	-0.545367	0.464898	0.887762
10-Hydroxymyristic acid methyl ester	2.11367	1.121	0.00040098	0.64618
Misoprostol acid	0.965263	-0.0290377	0.941536	0.494615
PS(18:1(9Z)/0:0)	0.724984	-0.429675	0.373177	0.348212
Oleoyl glycine	1.04945	0.110126	0.916917	0.0313717
9(S)-HODE-d4	3.10053	1.67327	8.92561e-06	0.638884
Cohibin C	0.851495	-0.190209	0.848394	0.499797
7Z, 10Z, 13Z, 16Z, 19Z-docosapentaenoic acid	0.561953	-0.82855	0.313994	0.809255
CP 47,497-C8-homolog C-8-hydroxy metabolite	0.926659	-0.114643	0.796423	0.0396488
LysoPC(15:0/0:0)	1.49965	0.585621	0.0281015	0.513266
LysoPI(16:0/0:0)	0.851048	-0.199639	0.742683	0.19782
1-O-(cis-9-Octadecenyl)-2-O-acetyl-sn-glycero-3-phosphocholine	0.713524	-0.464789	0.331945	0.580211
LysoPC(P-18:0/0:0)	1.46974	0.595879	0.0598928	0.0970525
N(4)-Octadecyl-1-arabinofuranosylcytosine	1.06155	0.124616	0.716234	0.401027
Lyciumoside IV	1.17847	0.227508	0.225381	0.781475
Urocortisol	1.58722	0.70103	0.0570213	0.668913
4-Hydroxy-5-phenyltetrahydro-1,3-oxazin-2-one	2.27313	1.2265	0.00218503	0.353273
Strictosidine aglycone	2.00475	1.04353	0.00203094	0.506192
D-Alanyl-D-alanine	1.48545	0.611639	0.0272845	0.83283
N-Acetylglucosamine 6-sulfate	0.576794	-0.757664	0.00860205	1.20872
Threonyllysine	0.629641	-0.625579	0.194251	1.2695
1H-1,2,4-Triazole-3-carboxamide	1.1886	0.2611	0.296165	0.126637
6-Methylmercaptopurine	1.13409	0.20532	0.464016	0.0141687
C20915	1.35196	0.462134	0.167591	0.476756
Glutamylvaline	1.10374	0.184222	0.646624	0.232076
N-Acetylmuramic acid 6-phosphate	0.60906	-0.677088	0.0546586	1.37749

## Sheet: S4
Supplementary table 4 The characteristics of the study population
Demographic characteristics	CTL (n=105)	METH users (n=278)					P value
		METH users A (n=80)	METH users B (n=46)	METH users C (n=60)	METH users D (n=46)	METH users E (n=46)
Drug use time(year)	0	0—2	3	4—5	6—9	≥10
Age (year)	35.97±4.87	35.15±5.88	34.83±4.90	34.65±5.64	35.07±3.90	35.20±4.44	0.65
Gender
Female	19 (18.1%)	16 (20.0%)	5 (10.9%)	9 (15.0%)	11 (23.9%)	4 (8.7%)	0.323
Male	86 (81.9%)	64 (80.0%)	41 (89.1%)	51 (85.0%)	35 (76.1%)	42 (91.3%)
BMI	24.50±3.77	25.02±3.57	25.86±5.46	25.59±4.78	25.62±5.20	25.95±6.68	0.4
Smoking habit
Without	29 (27.6%)	18 (22.5%)	11 (23.9%)	10 (16.7%)	8 (17.4%)	10 (21.7%)	0.626
With	76 (72.4%)	62 (77.5%)	35 (76.1%)	50 (83.3%)	38 (82.6%)	36 (78.3%)
Alcohol drinking
Without	69 (65.7%)	55 (68.7%)	32 (69.6%)	35 (58.3%)	30 (65.2%)	34 (73.9%)	0.413
With	36 (34.3%)	25 (31.3%)	14 (30.4%)	25 (41.7%)	16 (34.8%)	12 (26.1%)
Antibiotic usage
Without	100 (95.2%)	78 (97.5%)	44 (95.7%)	58 (96.7%)	45 (97.8%)	45 (97.8%)	0.932
With	5 (4.8%)	2 (2.5%)	2 (4.3%)	2 (3.3%)	1 (2.2%)	1 (2.2%)
Oral condition	Normal	Normal	Normal	Normal	Normal	Normal
Dietary habit	Mixed diet	Mixed diet	Mixed diet	Mixed diet	Mixed diet	Mixed diet
Basic disease	NO	NO	NO	NO	NO	NO
For the comparison of all data, Wilcoxon rank-sum test was performed.

## Sheet: S5
Supplementary table 5 The performances of prediction models
Methods
Random forest analysis
CTL vs METH addicts
Model 1 : metabolome (6 metabolites)
Model 2 : metabolome (2 metabolites)
Model 3 : microbiome (5 genus)
Model 4 : microbiome (2 genus)
Model 5 : microbiome (2 genus)+metabolome (2 metabolites)
Feature
Model1						Model2
(2R,3R)-3-Methylglutamyl-5-semialdehyde-N6-lysine						(2R,3R)-3-Methylglutamyl-5-semialdehyde-N6-lysine
Leucyl-Isoleucine						Leucyl-Isoleucine
6-beta-hydroxydexamethasone
Tryptamine
isoleucyl-thiazolidine
Tobramycin
AUC: 0.814						AUC: 0.83
Feature
Model3				Model4			Model5
Campylobacter				Campylobacter			Campylobacter
Peptostreptococcus				Peptostreptococcus			Peptostreptococcus
Aggregatibacter							(2R,3R)-3-Methylglutamyl-5-semialdehyde-N6-lysine
Gemella							Leucyl-Isoleucine
unclassified_Leptotrichiaceae
AUC: 0.969				AUC: 0.976			AUC: 0.960

## Sheet: S6
Supplementary table 6 Performance of predictive models for different years of drug use
Methods
Random forest analysis
CTL vs METH addicts 0–2 years
Model 1 : microbiome (5 genus)
Model 2 : microbiome (2 genus)
CTL vs METH addicts 3 years
Model 3 : microbiome (5 genus)
Model 4 : microbiome (2 genus)
CTL vs METH addicts 4–5 years
Model 5 : microbiome (5 genus)
Model 6 : microbiome (2 genus)
CTL vs METH addicts 6–9 years
Model 7 : microbiome (5 genus)
Model 8 : microbiome (2 genus)
CTL vs METH addicts ≥10 years
Model 9 : microbiome (5 genus)
Model 10 : microbiome (2 genus)
Feature
Model1				Model2			Model3				Model4
Campylobacter				Campylobacter			Campylobacter				Campylobacter
Peptostreptococcus				Peptostreptococcus			Peptostreptococcus				Peptostreptococcus
Aggregatibacter							Aggregatibacter
Gemella							Gemella
unclassified_Leptotrichiaceae							unclassified_Leptotrichiaceae
AUC: 0.905				AUC: 0.925			AUC: 0.988				AUC: 0.987
Feature
Model5				Model6			Model7				Model8
Campylobacter				Campylobacter			Campylobacter				Campylobacter
Peptostreptococcus				Peptostreptococcus			Peptostreptococcus				Peptostreptococcus
Aggregatibacter							Aggregatibacter
Gemella							Gemella
unclassified_Leptotrichiaceae							unclassified_Leptotrichiaceae
AUC: 1.000				AUC: 0.996			AUC: 1.000				AUC: 0.993
Feature
Model9							Model10
Campylobacter							Campylobacter
Peptostreptococcus							Peptostreptococcus
Aggregatibacter
Gemella
unclassified_Leptotrichiaceae
AUC: 0.998							AUC: 0.995

## Sheet: S7
Supplementary table 7 Performance of predictive models for different geographical areas
Methods
Random forest analysis
CTL vs METH addicts (Jinan)
Model 1 : microbiome (5 genus)
Model 2 : microbiome (2 genus)
CTL vs METH addicts (Qingdao)
Model 3 : microbiome (5 genus)
Model 4 : microbiome (2 genus)
Feature
Model1				Model2			Model3				Model4
Campylobacter				Campylobacter			Campylobacter				Campylobacter
Peptostreptococcus				Peptostreptococcus			Peptostreptococcus				Peptostreptococcus
Aggregatibacter							Aggregatibacter
Gemella							Gemella
unclassified_Leptotrichiaceae							unclassified_Leptotrichiaceae
AUC: 0.850				AUC: 0.830			AUC: 0.925				AUC: 0.860
